# Supplementary material for: The right ventricular fibroblast secretome drives cardiomyocyte dedifferentiation
Source: PLoS One. 2019 Aug 2;14(8):e0220573. doi: 10.1371/journal.pone.0220573 (PMC6677314; doi:10.1371/journal.pone.0220573)
Supplement: S1 Table — (XLSX) [file pone.0220573.s018.xlsx]

## Sheet: final_genes_fibroblasts
Gene	CONTROL	CONTROL	CONTROL	PH	PH	PH	P-Value
TCTEX1D1	9.07204	9.64743	9.06308	0	0	0	0.000435
MAG	0.992436	1.30666	1.57374	0	0	0	0.016516
CT	0.955388	1.55385	1.64688	0	0	0	0.023597
DRD3	1.16287	1.42984	0.677668	0	0	0	0.03845
ISL1	2.50635	3.31223	1.97716	0.027297	0	0.027758	0.021839
VSNL1	6.06589	3.85036	6.95243	0.052748	0.104237	0.08046	0.026563
TNFSF13B	20.2154	14.1824	15.9881	0.393698	0.622396	0.240213	0.01147
BREH1	1.7006	1.39112	2.20714	0.024458	0.048331	0.074613	0.018346
UBE2C	71.8794	103.103	119.644	2.81275	2.22333	3.49593	0.02083
KIAA0101	21.5162	26.9994	42.9517	0.77236	1.11291	0.883596	0.044145
SHCBP1	15.0515	19.8156	22.6655	0.421296	0.784501	0.609674	0.013847
CENPF	12.3194	16.471	8.79756	0.475263	0.33126	0.393383	0.031801
FAM64A	28.8832	38.8142	30.8906	0.945993	1.10995	1.14236	0.008948
CCNB1	36.1945	48.9374	59.4725	1.56607	1.77662	1.65153	0.020272
KIF20A	32.1406	42.8328	28.3229	1.01136	1.14204	1.4158	0.016582
FABP3	742.981	877.643	1399.94	34.2463	31.5715	43.6093	0.040043
PI3	13.8509	12.6549	23.3869	0.729463	0.360377	0.815976	0.042022
CDC20	27.3431	41.9147	45.5269	1.09545	1.91143	1.4458	0.021921
SPAG5	15.2679	20.6571	16.8468	0.664725	0.790198	0.60203	0.008773
KIF2C	10.5301	14.1946	11.5569	0.374336	0.534251	0.53575	0.008595
REEP1	26.587	16.295	13.9652	0.859453	0.730006	0.873984	0.042821
RNASE2	2.48664	1.83071	1.86845	0.143048	0.07067	0.072733	0.01075
CCNA2	20.2131	26.1755	21.8759	1.18858	0.971129	1.02273	0.00658
FAM72A	4.04452	4.94712	5.73419	0.272611	0.173157	0.257418	0.010497
NUSAP1	23.5917	30.7303	32.7287	1.39939	1.29517	1.60319	0.009897
CENPA	20.5482	25.4709	38.5778	1.73115	1.47617	0.988727	0.037828
TROAP	14.3877	16.6254	12.6255	0.762505	0.572026	0.847192	0.006728
STX3	4.99853	5.3763	2.47302	0.224288	0.126634	0.293246	0.046345
KIF15	4.56091	5.9959	4.37224	0.2256	0.262711	0.270381	0.011531
RAB33A	2.57992	2.47457	4.41354	0.226986	0.084104	0.201971	0.041117
NEK2	7.19127	10.2621	7.18416	0.385553	0.439557	0.512708	0.016868
CNTNAP4	1.26872	1.03846	0.696465	0.060379	0.03409	0.078942	0.029038
MGC126945	8.54684	6.65182	8.26007	0.120979	1.16546	0.092268	0.001174
ESPL1	7.52287	10.6721	5.04451	0.391972	0.501201	0.509972	0.046511
NDC80	11.8026	16.9147	11.7091	0.861967	0.817608	0.806417	0.017987
CDA	51.3611	57.4044	30.1359	2.09267	3.47548	3.16944	0.034161
MAOB	1.70675	0.861353	1.15597	0.016225	0.11222	0.115497	0.040665
PON3	1.2497	1.398	1.70786	0.091031	0.107933	0.09257	0.009693
ESCO2	8.20814	11.3285	10.194	0.675669	0.60215	0.714037	0.009516
SLC16A3	25.7103	44.3129	38.1811	1.87653	2.52227	2.92255	0.025179
NEIL3	4.90196	6.54902	7.49595	0.416882	0.431519	0.464305	0.016193
CCNF	6.2831	9.06923	6.07594	0.517664	0.511483	0.455552	0.020395
CDCA5	2.69488	3.57011	2.58575	0.179333	0.202504	0.234469	0.012467
CDCA8	10.8409	15.1214	15.4671	0.97509	0.927091	1.0477	0.013152
FADS2	235.226	275.183	189.432	14.5647	16.8002	18.7406	0.012677
TSPAN13	14.004	16.2904	22.74	1.07694	1.24913	1.49987	0.024286
KCNS3	1.25785	1.16738	0.731114	0.076964	0.050697	0.104354	0.025829
SLC39A8	21.1385	23.1689	25.4334	1.49205	1.8032	1.95616	0.003015
ASF1B	8.81636	12.4175	11.1748	0.742343	0.75714	0.949705	0.010762
CCNB2	20.4622	27.5608	42.1897	2.48149	2.25683	2.09332	0.049057
BIRC5	31.625	41.1601	51.0471	2.77353	3.61237	3.51271	0.020913
TSPAN15	7.56534	7.81818	9.57171	0.585281	0.841152	0.595176	0.00603
CDKN3	13.0837	14.7654	20.7176	1.273	1.18381	1.52296	0.02325
KCNK17	1.68847	1.9613	2.38747	0.145698	0.259125	0.118529	0.009567
FAM83D	4.49184	5.85922	5.72493	0.435005	0.626808	0.368633	0.006496
BUB1B	17.6669	24.3346	17.4513	1.73148	1.88601	1.70772	0.015276
KIF4A	7.62853	10.421	7.54384	0.644937	0.779901	0.880981	0.014139
AURKA	9.91874	13.6419	13.4887	1.22922	1.13078	1.01293	0.011376
BUB1	13.068	17.6	13.1013	1.24671	1.4166	1.35231	0.012586
TTK	8.56181	11.3666	9.90673	0.775037	0.930952	1.0354	0.007537
SLC16A7	3.30836	6.07121	4.32879	0.459797	0.356955	0.467571	0.035679
KCNK5	1.95877	1.75522	1.5893	0.122691	0.242452	0.136108	0.001915
RRM2	32.7369	51.6225	38.5723	3.95538	4.06021	4.00819	0.022051
IL7	13.5381	10.7352	20.6389	0.877842	1.82146	1.9639	0.043393
CKAP2L	15.7404	20.7291	13.9341	1.50508	1.72891	2.06558	0.017273
ARHGEF39	12.2401	14.128	17.5498	1.48105	1.49386	1.69436	0.01368
SPDL1	8.42965	13.6084	16.3305	1.3346	1.33475	1.42337	0.03874
RNF144B	7.10565	7.27529	7.17685	0.609345	0.911241	0.795494	5.44e-06
FANCD2	7.10265	9.43779	7.34436	0.754097	0.865512	1.02246	0.010156
CEP55	10.7379	13.3717	11.9503	1.00052	1.41501	1.61592	0.003441
SOD2	1687.07	1643.5	2307.77	165.926	253.947	220.473	0.015138
KIFC1	26.27	35.9875	45.3086	4.25543	4.11703	3.85858	0.02859
FBP2	14.2723	18.5037	24.5929	1.32851	2.52432	2.70194	0.0278
CDCA2	20.0988	27.3211	21.5084	2.28671	2.76035	3.00583	0.011106
NCAPH	9.07742	12.0771	11.8591	1.36873	1.36725	1.14715	0.009429
KIF11	17.7618	23.7888	15.1403	2.23872	2.37286	2.15239	0.022801
GALNT15	7.92991	6.5263	6.65914	0.879885	0.850271	0.806268	0.005097
CSF2	2.96291	5.12782	5.41696	0.130341	1.03028	0.463907	0.02626
MAD2L1	12.0705	15.3801	23.5015	1.98224	1.80791	2.35688	0.047716
NFE2L3	13.0498	9.22852	12.1852	1.33214	1.44641	1.39932	0.012825
MTFR2	9.28286	10.6969	13.1757	1.17789	1.51803	1.3714	0.01299
DLGAP5	15.2782	19.0723	21.0153	1.95201	2.6359	2.39525	0.00994
CDK1	26.2513	34.2819	35.1748	3.84711	3.59384	4.65902	0.009505
HMMR	23.0298	28.2141	24.119	3.29046	2.96993	3.36925	0.004939
MIS18BP1	7.65813	10.0514	6.13423	0.928719	1.13748	0.99361	0.025738
EXO1	1.7189	2.15718	1.10214	0.179647	0.224836	0.23749	0.041615
PBX4	2.03749	1.63893	1.32219	0.322328	0.173716	0.14899	0.014944
GLDC	14.9318	21.2056	12.7546	2.11323	2.01102	2.24798	0.030416
MIS18A	6.26649	7.03832	9.75388	0.908314	1.05355	1.04415	0.023944
CDC6	3.41545	6.34099	5.13707	0.574702	0.678254	0.698056	0.036373
CHTF18	3.91163	5.43785	4.48265	0.588328	0.72663	0.498563	0.010808
CENPN	14.0772	17.5716	19.2656	2.33501	1.68872	2.69272	0.008669
NUF2	16.014	21.2326	30.0596	2.6877	2.58752	3.62083	0.0408
MGST1	182.692	152.352	239.836	25.7757	24.7721	25.9251	0.022993
TACC3	13.2024	18.5208	23.7782	2.50474	2.60175	2.36422	0.034434
PMCH	4.46088	3.16254	2.90496	0.667211	0.219748	0.565409	0.018321
KIF22	19.2505	26.7846	34.382	3.66077	3.88642	3.56425	0.033888
MYBL2	23.309	30.8668	31.5845	4.19757	4.52187	3.46819	0.010635
CYP27B1	1.89247	3.5307	2.32179	0.316575	0.331195	0.454486	0.044731
ELMO1	27.0547	23.5902	19.8388	2.77513	3.73222	3.70745	0.009348
PRC1	27.1644	36.1319	29.2471	4.54953	4.46805	4.52861	0.010418
SERPINE2	727.729	1284.02	1215.52	145.928	171.16	161.705	0.034454
ALPL	91.7829	100.024	66.4374	10.853	13.1664	14.3671	0.017659
TCF19	10.0806	14.0066	17.7836	1.8746	2.27046	2.13177	0.033079
ERCC6L	3.73763	4.13055	3.67699	0.657688	0.523478	0.557339	0.000947
AVIL	3.73882	3.31329	4.19802	0.631802	0.491438	0.587805	0.0054
ANGPT1	5.22608	4.85091	4.1863	0.68496	0.776309	0.717027	0.00536
SGOL1	4.79307	6.4377	5.63627	0.882119	0.719404	0.996703	0.008369
MELK	9.96704	13.0356	12.8486	1.55515	1.89242	2.0975	0.008259
GPR68	18.943	31.3213	22.4941	3.7317	3.88314	3.76958	0.030849
ACSL6	61.8039	54.0203	36.3734	6.51613	8.96316	8.80258	0.028613
GTSE1	8.2768	10.7533	11.3426	1.68812	1.46455	1.69573	0.011565
NGEF	20.6494	17.6961	18.4408	2.78152	3.11474	3.17425	0.002664
DSG2	1.14942	1.25058	0.663749	0.126703	0.176739	0.189478	0.040548
RECQL4	2.40236	3.6577	3.69593	0.527047	0.422498	0.626969	0.021728
ARHGEF5	6.94476	5.98599	4.50557	1.0296	0.939055	0.849323	0.020085
FBXO5	7.86935	9.9752	8.13411	1.30648	1.60488	1.32857	0.007282
KATNAL2	1.02357	1.00884	1.06412	0.196035	0.110683	0.19935	8.46e-05
ACSS2	74.7092	61.8398	72.1754	11.2667	11.6431	11.817	0.004518
CENPT	15.9798	21.0903	24.4053	3.6588	3.08134	3.49592	0.019554
GSG2	2.57622	4.06563	2.47574	0.488251	0.443306	0.59044	0.037994
ESM1	89.776	162.594	175.885	20.5913	25.4708	25.4923	0.046645
SCD	321.239	311.412	246.868	49.4328	47.912	52.1002	0.008918
MASTL	7.06494	9.3123	4.81713	1.20255	1.05935	1.34075	0.045151
POLE2	3.58702	5.20376	5.66278	0.89418	0.809878	0.757749	0.023542
SCG3	1.56909	0.983603	1.65005	0.203808	0.164761	0.357984	0.024366
HOMER2	23.4097	18.981	20.9262	2.79179	3.64202	4.54682	0.002051
CXCL2	1020.13	1101.17	1750.82	173.754	260.968	238.544	0.042404
LGALS9	53.7946	38.8443	52.8951	8.27385	6.9945	10.1227	0.012069
JSP.1	437.238	361.01	553.305	75.0887	76.3825	84.6659	0.021612
ADTRP	1.80953	1.22028	1.52849	0.222791	0.171213	0.402769	0.009378
TUBA4A	2.32495	3.84597	3.92271	0.579569	0.629914	0.5599	0.033226
GPR84	2.17007	1.76472	2.21044	0.114556	0.481051	0.495096	0.00095
DEPDC1B	3.81553	5.0719	4.06587	0.672594	0.8156	0.839412	0.010475
CHI3L1	30.3769	21.4382	27.4728	4.08151	4.64238	6.12925	0.011418
CPXM2	11.9952	18.4951	13.0767	2.75617	2.69947	2.80277	0.027947
AKR1C4	1.07467	0.926616	1.62492	0.162909	0.096578	0.430725	0.027521
FBP1	38.1298	54.0421	73.1735	10.4571	10.0558	11.3808	0.047954
FAM49A	26.6508	25.0133	14.4867	3.51041	4.74786	4.62314	0.041823
AURKB	12.7699	16.3399	18.9227	3.39681	3.06858	2.96078	0.018236
PLK1	15.7029	20.1306	14.8675	3.60137	2.93151	3.56738	0.013062
GJA5	17.9479	30.2917	18.7069	4.13802	4.62031	4.64199	0.046387
ORC1	2.14678	3.66539	2.20821	0.628807	0.502327	0.489782	0.049065
KIF23	16.9887	20.8439	16.8856	3.7673	3.7338	3.58269	0.007834
C2	187.505	134.91	119.944	23.6798	32.7928	33.2762	0.026782
KIF18A	4.39158	5.14523	4.15137	0.88014	0.990413	0.907451	0.006204
SLC2A1	30.6422	53.6591	34.7998	7.67902	8.88579	8.08257	0.046731
LMNB1	21.959	32.4864	29.1479	5.46129	5.96111	6.077	0.018993
ECM1	922.643	720.246	865.231	157.676	176.052	197.284	0.006671
IL21R	2.45469	3.05947	2.7599	0.473737	0.746004	0.541965	0.001932
MCM5	16.9942	26.0829	17.062	4.05751	4.24099	4.51826	0.034495
GEN1	6.51859	7.23894	5.51461	1.50713	1.34573	1.26014	0.008575
CENPK	9.9636	13.1634	17.7372	2.49836	3.22208	3.02197	0.040533
PRODH	1.84101	1.29785	2.28693	0.417678	0.412691	0.35395	0.037963
TUBB4A	18.6928	17.9059	16.0477	3.67665	3.91219	4.00587	0.002894
CELA3B	1.91843	1.89083	3.11631	0.36742	0.518619	0.640513	0.04243
HSPB8	47.1338	39.927	43.9967	10.066	9.22168	9.88546	0.003349
KNSTRN	22.033	27.7619	38.5176	5.87838	7.28664	6.49403	0.040946
SPC25	6.87706	9.43917	7.82891	1.79407	1.99422	1.64196	0.012835
ANKRD29	9.58859	6.34417	12.0378	2.09823	2.07318	2.13371	0.048367
SKA3	10.9577	12.3594	13.093	3.05133	2.31256	2.87373	0.001904
LOC616948	28.7123	29.5361	25.3638	6.08114	7.05018	5.80305	0.001831
MAEL	2.49381	2.23324	3.11782	0.466246	0.848619	0.499083	0.007383
CADM1	29.1874	32.9389	19.6468	5.95011	6.6336	6.37428	0.033618
LOC512486	67.9952	56.0602	70.8102	11.9235	16.2367	17.3961	0.003898
H1F0	91.0403	96.1075	91.96	21.171	21.673	22.4907	0.000239
SREBF1	73.0956	84.1073	66.7228	17.6532	17.2122	18.0701	0.00773
NCAPG2	9.45438	12.9614	8.50524	2.61184	2.5611	2.16303	0.027349
SDS	1.58403	1.3476	2.14242	0.464733	0.378151	0.361392	0.029868
LOC513486	4.26891	4.72271	5.9614	1.35166	1.06842	1.13888	0.015218
SLAMF9	7.31119	8.06438	11.2927	2.13762	1.89657	2.43993	0.029649
CFB	6724.03	5328.23	7510.76	1015.79	1785.01	1955.61	0.007447
GPNMB	128.549	173.123	116.82	34.8521	33.7952	33.4772	0.025386
HSD11B1	3.21295	6.264	4.88325	0.693113	1.32402	1.50364	0.046145
C21H15orf26	1.00632	1.31984	1.47447	0.301028	0.223075	0.420911	0.010895
PTGER4	10.3515	7.54229	8.51585	2.08708	2.64344	1.86597	0.010646
BOLA-NC1	152.915	128.798	199.941	36.9925	36.5843	47.3758	0.026126
GPR183	1.63521	1.55166	1.20635	0.282205	0.306719	0.516557	0.00449
RUM1	3.90699	3.52388	4.22116	1.1038	1.01043	0.825342	0.001693
TMEM97	109.133	106.865	142.945	28.3267	30.0783	32.672	0.015773
ECT2	18.7079	21.4374	15.4044	4.56509	4.7009	4.84794	0.015413
LPCAT3	56.9895	60.1308	58.0809	14.9325	14.5781	15.2606	0.000263
GBP5	12.0037	9.97881	14.4298	2.60552	3.23346	3.53983	0.016366
ACSL3	232.644	197.051	192.489	46.4025	55.8846	58.0752	0.004148
TPX2	36.2217	48.7779	34.7353	9.46048	10.7866	10.7417	0.021085
BDH1	1.04227	0.886697	1.17236	0.181873	0.231045	0.396317	0.002334
RAD51	12.0112	15.0705	17.4037	3.76515	3.97676	3.94617	0.019642
C16H1orf115	6.84828	3.66143	5.22458	1.28744	1.70541	1.15095	0.048278
ARG2	36.219	43.1381	47.5653	9.63068	11.9243	12.1195	0.008181
ZPBP	2.92004	3.18993	4.66744	0.774235	1.02979	1.05986	0.036751
EGLN3	44.1299	42.3959	44.3487	9.20155	13.1214	12.5851	0.000193
ELOVL5	367.4	284.312	293.928	81.8302	85.0045	87.7479	0.012453
ADCY4	2.49356	2.34742	1.79686	0.722229	0.600334	0.466311	0.010155
LOC515697	23.6789	17.4461	27.4279	4.46363	6.83241	7.20551	0.021909
STIL	3.40065	3.76495	2.43033	0.783853	0.903575	0.929956	0.02682
AK4	31.4741	49.9293	36.8738	9.63264	12.5686	10.7237	0.032514
CD14	6.96031	8.67152	5.74119	2.02547	1.83989	2.15938	0.025353
CHAF1A	7.48102	10.8773	12.994	2.89737	2.74872	3.21634	0.042043
HPDL	1.06006	1.19925	0.961372	0.303611	0.274987	0.334472	0.005539
NOSTRIN	8.22684	6.92198	11.0185	2.15503	2.40486	2.91337	0.03202
CKAP2	63.9797	74.8084	50.2008	18.0787	17.3902	18.5353	0.023934
NCF4	5.88388	8.16276	10.1847	2.04377	2.44972	2.4531	0.042032
PRKCQ	2.81029	3.74734	3.50939	1.03441	0.876053	0.976766	0.011829
PSRC1	5.94423	7.77311	7.94578	2.19127	1.97886	2.08455	0.014536
RAD54L	7.46805	7.85094	4.77483	1.97867	2.38074	1.46041	0.031544
CDC25C	6.13919	6.30885	5.44512	1.72169	1.65206	1.83497	0.00288
PLK4	10.9278	12.7076	10.9305	3.48458	3.27475	3.38191	0.004896
CDKL4	7.05277	6.66286	6.77271	2.02389	1.6725	2.35747	0.000145
BNIP3	128.193	212.339	154.382	44.7386	50.9871	50.7907	0.042071
FTH1	5290.22	5310.92	8357.13	1712.99	1973.83	2001.72	0.048137
TRAIP	1.07224	1.72764	1.42823	0.364485	0.450167	0.46331	0.032313
RAB3IP	5.17672	5.08998	6.73129	1.86656	1.68489	1.64035	0.016577
EPHA1	1.6018	1.80628	1.84723	0.60297	0.643432	0.367899	0.000487
CENPH	9.16493	12.5165	14.131	3.55608	3.89629	3.6162	0.029494
HSD17B12	153.502	138.537	143.044	43.1065	44.9272	46.7947	0.00119
ANKRD6	8.14787	7.83986	6.05094	2.31369	2.27662	2.28475	0.016296
PLK2	53.4542	48.0583	63.1143	15.5908	17.4491	18.543	0.011085
CHST1	15.3727	11.126	17.5698	4.93219	4.48201	4.41151	0.032626
SAMSN1	1.24507	0.926823	1.24384	0.442281	0.299	0.331401	0.009417
MCM3	19.4839	30.2606	24.0725	7.36838	7.61661	8.29149	0.03183
DIAPH3	15.6624	21.556	18.306	6.23731	5.50514	5.95835	0.016584
ATAD5	2.24899	2.93829	1.77766	0.654278	0.734122	0.834494	0.039791
HYLS1	7.1901	8.56672	9.57732	2.75149	2.66533	2.74314	0.014181
IL16	5.83124	3.46813	4.90461	1.04526	1.91564	1.64583	0.03095
BACE2	121.537	115.512	140.066	34.8576	43.2429	45.0775	0.00285
SUV39H1	6.90743	8.73122	8.27398	2.69638	2.65016	2.51107	0.009744
HIST1H1D	1.45807	1.59082	1.89172	0.499182	0.661126	0.464419	0.005266
NPC2	484.353	517.267	763.945	181.543	196.738	204.372	0.045863
H2AFX	25.2571	30.2712	42.2693	10.8642	11.126	10.4434	0.049491
GPRC5A	36.2565	52.3919	40.4061	13.6034	14.6558	14.5594	0.02669
PCP4L1	1.05041	0.9057	1.39916	0.191079	0.471992	0.453388	0.01819
CDC25B	11.8994	14.505	12.2228	4.39634	4.40946	4.07898	0.008148
SULT1B1	10.6248	8.95438	10.7828	3.52692	3.20442	3.42165	0.006346
COTL1	99.5066	93.633	115.396	32.6547	36.1778	35.1601	0.007725
OIP5	12.2878	16.4254	11.6197	4.41933	4.57449	4.63672	0.027162
CYP3A4	1010.23	990.358	1241.68	301.733	404.335	389.856	0.0061
INSIG1	76.0339	73.3304	86.5257	27.1698	26.2932	26.2739	0.005716
MGME1	8.09065	10.0347	10.7996	2.80874	3.3982	3.65286	0.010324
BHLHE41	7.29962	6.64967	4.46083	1.99576	2.34892	1.93997	0.039702
TSPAN12	10.0899	7.79604	11.6644	3.26865	3.7278	3.09406	0.025969
MCM8	2.97646	3.45052	2.45028	1.01743	0.892015	1.12207	0.017228
PLA2G4A	58.0507	75.3476	71.5579	19.9635	25.3278	24.7906	0.008186
TK1	20.6292	28.3712	35.8342	9.06735	9.37131	10.7197	0.049933
EEPD1	4.12339	4.42615	5.47521	1.7255	1.5473	1.54824	0.015801
C5H12orf75	41.7217	48.7152	58.4318	16.4247	17.3212	17.8599	0.020955
TMEM54	6.13713	6.03976	7.13499	2.29482	2.29725	2.11868	0.005746
RTP4	64.7655	53.1912	37.8031	15.7261	18.1478	20.3623	0.045786
TIPARP	78.2723	101.004	70.6421	27.5412	29.5861	30.3468	0.026373
APBB1IP	55.0541	50.0388	50.427	17.9002	17.7957	18.7491	0.001695
TUBB4B	104.346	124.58	126.344	41.6085	40.341	42.7222	0.007865
DSN1	20.6354	23.5572	23.8454	7.61009	7.94414	8.36622	0.003528
GGT6	1.51708	0.837279	1.12549	0.258503	0.468263	0.50384	0.048112
RFC4	10.688	13.6267	17.7279	4.27963	4.71271	5.91338	0.040979
FANCI	9.96061	12.3062	8.98426	3.69102	3.53118	3.88961	0.019944
ANXA8L1	371.547	273.988	400.798	111.604	127.685	133.363	0.02519
PRSS35	15.7412	15.5599	14.1704	5.32601	5.76652	5.16297	0.000939
SLC2A6	26.9614	26.2836	35.9358	9.95971	11.5316	10.5387	0.023626
ZCWPW1	4.75161	4.2258	5.8337	1.63131	1.96794	1.73605	0.018225
ZNF385B	32.1556	29.6505	22.6307	10.304	9.74769	10.5822	0.023652
PFKFB3	6.09489	9.41771	6.32135	2.37581	2.86041	2.71127	0.047427
CDCA7L	28.2694	36.3022	43.6996	13.2815	13.4987	12.7326	0.035476
HPCAL1	41.7858	50.8157	58.0178	17.3616	20.6868	17.0849	0.016561
HPCAL4	1.22244	1.20543	0.927643	0.382301	0.402371	0.447924	0.014818
LPAR2	5.21992	4.98328	6.24192	1.59697	2.1477	2.30062	0.003733
TCF23	1.29405	1.45118	1.72369	0.501469	0.339014	0.80518	0.007252
CCDC85B	64.259	76.8039	102.737	27.2777	33.3628	29.1897	0.042447
CIDEB	7.64451	11.8052	11.865	3.76571	4.01546	3.79146	0.041835
ST3GAL5	21.8689	25.0225	17.5043	7.73228	8.35448	7.86301	0.024436
ACAT2	202.182	193.078	214.762	73.1369	78.3441	77.3821	0.00144
POC1A	16.6603	17.3299	25.2129	7.28715	8.10016	6.86735	0.044169
CCNE2	7.28843	8.80689	9.33865	3.11308	3.17305	3.36566	0.012368
TNFRSF10D	138.477	129.86	88.4698	47.3898	44.271	44.4634	0.040799
BOLA-A	289.49	240.206	347.673	98.9993	112.404	123.99	0.02349
RSAD2	2.57198	2.76452	2.68916	1.08582	0.613059	1.37233	0.013279
PGAM1	630.495	869.125	903.679	275.714	313.858	332.048	0.02541
ZWILCH	25.6328	27.1387	31.8921	11.1857	11.3019	10.0734	0.00927
KIF20B	8.3364	10.3318	7.53617	4.25632	2.88066	2.97176	0.010219
GBP4	16.4196	14.731	10.7704	5.00818	4.93464	6.25289	0.029713
TMEM119	45.7094	54.4405	63.6288	21.7707	20.7168	20.8876	0.022704
TNFAIP8L1	15.306	15.5499	13.2824	5.05171	6.13526	5.90157	0.001964
APOLD1	10.5007	11.7151	9.42734	3.91979	3.93212	4.40191	0.007561
TNFRSF21	8.98536	9.244	7.99209	3.25039	3.71981	3.28309	0.001916
CSPG5	2.09953	1.91086	2.16674	0.551666	0.754725	1.12199	0.007998
ZWINT	9.87385	13.0099	16.2958	5.15988	5.3652	4.88999	0.049938
ESAM	6.82975	5.57876	7.54156	2.88691	2.9402	2.03242	0.008396
TSFM	42.7287	44.0038	64.5753	19.3168	20.7598	19.6801	0.04934
TM7SF2	17.3406	13.4859	18.9809	7.01094	6.17153	6.55911	0.023366
PCYT2	61.894	56.7675	85.3319	26.6418	27.2805	26.9548	0.042911
IDI1	191.873	168.749	261.379	82.059	78.3345	86.6284	0.045254
TAP1	41.2664	42.3376	38.9007	14.0863	17.3534	17.6049	9.46e-05
TM6SF2	4.15291	4.83691	4.31345	1.60833	1.86311	1.91751	0.001844
MAPK8IP1	9.48034	8.05802	8.8335	3.47675	3.72571	3.48353	0.004745
REEP4	17.0171	21.5352	27.1271	8.30974	9.4815	8.92114	0.04546
F3	2.87354	3.22209	3.87967	1.31569	1.38665	1.36024	0.021237
AGPAT4	7.52454	6.82322	8.98686	3.33706	2.93086	3.23822	0.015861
TGFBI	5.29946	6.84737	5.46795	2.20234	2.43473	2.56846	0.01589
SMC4	25.2443	29.0179	20.2422	10.6747	9.80652	10.1102	0.027833
CXCL16	335.502	346.288	465.628	135.97	169.993	168.538	0.026341
FIGNL1	3.99869	4.93204	4.03929	1.61749	1.92769	1.83136	0.009348
HSD17B7	35.8254	36.3519	47.9773	15.5985	18.1415	16.8353	0.024809
PDK3	45.7174	44.9876	52.5037	18.427	20.5972	21.2627	0.003593
TECR	150.641	153.232	189.182	69.6443	69.8606	68.5849	0.016638
BIRC3	51.852	53.3701	66.4143	18.7439	26.9233	26.8275	0.006887
CXCR4	1.62518	1.37313	1.77926	0.699261	0.690912	0.634896	0.014206
FGF16	1.80286	1.84873	1.28648	0.361141	0.999121	0.734493	0.021442
NXT2	23.6339	22.8269	21.6895	8.85766	9.6286	10.6564	7.45e-05
ASZ1	1.49145	1.86188	2.4473	0.872903	0.598945	1.01095	0.041566
CASP4	112.957	97.5276	113.492	40.5088	50.1922	48.6177	0.001541
IFIT3	11.8838	10.3059	15.0441	4.46429	5.24826	6.32625	0.024797
SLC25A35	3.20274	2.29241	2.70734	1.14	0.98986	1.40519	0.014868
LOC618733	44.3554	41.5815	29.8338	17.1262	17.4253	15.5047	0.036847
TMEM41B	43.4996	38.0295	44.5038	18.3965	17.6416	18.5606	0.006241
KIFAP3	44.5277	35.2255	55.3457	18.9442	19.5864	20.6395	0.048
LYPD3	2.95616	2.54958	2.35639	1.01834	1.21258	1.24798	0.007161
PTP4A3	3.07833	3.11644	3.83796	1.57465	1.63773	1.23607	0.007025
MVD	62.17	53.2413	81.8227	28.22	30.4885	29.3087	0.049015
FAM122B	13.5261	16.529	16.6144	7.07085	7.03574	6.78435	0.01315
ERICH5	1.82526	2.04057	1.9949	0.958137	0.791075	0.880907	0.00031
TAP2	52.8894	53.7758	71.8099	25.8937	28.5923	25.6088	0.031067
C1QTNF1	40.6696	37.0684	30.7966	15.3769	16.9216	16.6233	0.018265
NTNG2	63.0687	55.7106	52.3065	26.4132	26.0133	24.846	0.008999
MS4A8	8.91647	6.44625	7.32329	2.72788	4.06249	3.45745	0.014277
CXCL8	226.446	237.948	329.023	88.456	138.267	131.904	0.029711
NET1	12.1182	18.2651	15.1392	6.59208	6.99175	7.08226	0.04206
OPTN	233.968	196.62	249.105	89.8717	107.791	111.243	0.007533
PPIF	7.10108	8.67614	10.8675	3.55918	4.77264	3.7917	0.036183
POLA2	7.83192	9.77577	10.8372	4.35221	3.94724	4.65699	0.023025
MBOAT1	123.044	119.888	104.846	47.6771	57.6615	53.5719	0.002166
JAM2	15.3038	19.8885	19.7885	8.17274	8.48116	8.49663	0.021906
CENPL	6.92918	8.34187	10.2	3.77124	4.07813	3.8563	0.038963
ZNRF2	14.1967	16.2431	15.8522	6.78015	6.85499	7.72323	0.001525
CTHRC1	119.746	127.312	169.097	58.8738	66.481	67.2571	0.036508
CENPQ	6.51471	9.69906	8.96695	4.28736	3.70665	3.66624	0.037935
ARID5A	8.04446	9.4276	10.103	4.16211	4.71289	3.89537	0.007571
CTSK	1866.2	2106.39	2038.88	888.542	966.868	941.47	0.002186
TOB1	58.2541	68.1932	55.3253	27.8704	28.6615	28.1626	0.013929
HSD3B7	77.1235	88.0008	115.487	42.2173	44.4457	44.9967	0.048295
TRH	231.342	229.394	299.516	120.506	103.707	132.995	0.018445
MMP19	20.0704	22.8017	16.8915	9.21208	9.29879	9.62549	0.024728
LRR1	2.04019	2.47032	2.95973	1.15564	1.14184	1.22127	0.037359
HS3ST2	6.58421	6.03737	6.66831	3.23518	2.9553	2.89675	0.00058
IL1A	7.72464	10.5561	9.20752	4.29214	4.30091	4.36471	0.027257
ME1	70.7806	59.484	67.6624	30.0871	30.2763	33.1486	0.005775
EZH2	11.1927	15.0996	15.172	7.15653	6.05422	6.40809	0.025474
PALB2	4.20637	5.13937	5.24532	2.18862	2.25176	2.47064	0.012047
IL15	13.086	8.05661	9.93859	2.83288	6.74318	5.23778	0.04653
PFKL	68.8698	101.759	80.7784	37.8579	41.5108	40.9552	0.043452
LNX1	7.01034	5.03503	5.80155	3.1154	2.95616	2.51213	0.02452
PGM5	13.6486	10.8498	10.0951	5.21722	5.49193	5.96058	0.027292
HIST1H2BD	11.5889	12.1781	12.1483	7.07696	5.70037	4.53699	0.009932
TUBA1C	16.2795	19.9615	22.4901	9.36157	10.4563	8.49888	0.022115
NUP35	19.8946	23.6512	26.1561	10.3954	10.7653	12.498	0.014036
STAC	7.72324	9.06524	6.68042	3.08422	4.05808	4.20808	0.014006
MPI	11.1407	14.3103	16.6289	6.96314	6.64895	6.84307	0.044988
HEXB	111.5	104.623	146.599	56.275	58.4329	62.0954	0.039288
BATF2	3.90569	3.2218	3.35485	1.7607	1.69922	1.66556	0.012327
PRR5L	1.27018	1.7098	1.15649	0.631263	0.659367	0.733641	0.048881
CASP8	44.8747	51.2652	36.3687	19.023	23.5982	22.3862	0.026045
MSMO1	287.544	239.641	337.503	139.585	138.369	146.304	0.034241
FDFT1	117.574	106.915	123.879	54.8469	57.0432	59.7551	0.00427
RAB26	5.72694	6.11306	6.50992	2.84988	3.31698	2.89806	0.000723
C10H14orf1	140.593	129.26	104.734	57.969	58.0428	69.1973	0.017983
NSL1	7.93702	9.16072	8.58272	4.51995	3.86923	4.319	0.00151
ALDOC	43.4068	44.9938	58.8664	22.9959	24.2273	25.7775	0.034231
CHN1	12.1498	11.5078	15.6649	6.01559	6.53493	6.95216	0.031654
EPDR1	3.48605	5.06522	5.1492	2.01335	2.37187	2.42143	0.044732
SYT11	42.1034	40.51	29.3383	18.0423	18.7241	19.0007	0.042417
CCHCR1	6.76364	8.13212	9.66519	4.37038	4.02925	3.8495	0.035612
C17H5orf52	2.71154	2.10257	2.18214	1.4575	1.0018	1.03105	0.009804
UCP2	12.6475	12.9979	14.1122	6.27322	6.85215	6.75612	0.001523
TMPO	33.5161	37.4191	28.1582	18.7142	16.0543	15.1661	0.015563
TRIM34	13.9302	14.4389	12.9826	6.42939	7.01506	7.41216	0.000408
LYSMD2	18.46	17.9323	24.031	10.868	9.14199	10.7232	0.029145
TFPI	11.9835	17.8017	15.2746	6.9902	7.64237	8.45435	0.042024
AP1S3	4.73748	5.32801	6.08093	2.83433	2.62545	2.81674	0.018845
ATF3	47.1754	50.1092	43.4399	21.5569	27.4285	23.1705	0.000972
RNASEH2B	31.8625	31.4349	41.5509	17.3852	17.9459	18.4981	0.034651
ASS1	28.9132	32.5477	38.3782	17.4928	17.536	16.2605	0.0256
ALDH4A1	34.7149	34.5077	42.9631	18.9874	19.7547	18.9149	0.021838
SDC1	93.0699	96.723	85.3802	43.4916	49.3718	48.7351	0.001109
MAL	1.86778	2.53563	2.17031	0.802424	1.27736	1.31465	0.014709
FSTL3	36.4569	35.8842	49.7245	20.8233	21.1926	21.2178	0.049151
CENPI	9.09074	9.61844	7.85504	4.42445	4.72814	4.6303	0.012787
MCM7	41.7677	53.638	59.673	25.9118	26.8946	27.7463	0.040801
DUSP1	89.4851	109.435	93.5853	51.7631	50.189	50.363	0.016018
MFGE8	2688.6	3100.89	3402.28	1599.49	1601.81	1585.86	0.019228
CASP3	21.771	23.8133	27.2809	11.565	13.2654	13.1271	0.011752
HMGCS1	158.562	144.491	136.339	74.7174	75.2895	78.9689	0.006622
SIGMAR1	42.6322	56.1785	52.9297	24.5396	26.9167	28.2022	0.021842
SAPCD1	1.74314	1.561	2.19968	1.08061	0.762651	1.04656	0.026351
SLC46A2	4.373	4.29907	5.3849	2.0469	3.03369	2.31478	0.008959
GK5	5.42471	5.08314	6.27816	2.7683	3.15416	2.91655	0.011568
BAG2	35.5316	30.0735	42.351	19.1474	19.6352	18.1346	0.039108
SLC25A25	6.36316	6.89986	5.18276	3.10094	3.36452	3.26046	0.026873
DCK	14.656	15.1314	12.5964	7.87515	7.05729	7.42092	0.008611
ZNF367	7.05964	8.83349	7.15313	3.72275	4.14644	4.29044	0.017747
ACKR3	269.217	228.997	218.495	117.391	133.781	127.785	0.012387
RASSF5	7.3566	7.09995	7.52796	3.80385	3.992	3.87908	0.000247
TUBB3	2.89807	2.9694	3.04314	1.63735	1.85226	1.25481	0.011891
SLC25A1	235.689	235.633	282.736	135.829	136.034	130.908	0.01661
RHNO1	32.8051	37.2722	44.503	18.8949	21.8833	20.48	0.02869
WDHD1	7.4587	9.49665	7.76215	4.43344	4.25934	4.52758	0.024894
ACSL5	153.151	143.401	191.652	73.5861	93.4857	94.2081	0.021501
RAB7B	7.77019	8.08216	7.1091	4.0647	4.23365	4.02897	0.004783
C1H21orf62	1.4167	1.53209	1.75913	1.07743	0.77181	0.684779	0.010324
CALCOCO2	105.228	96.1523	139.182	52.1765	65.2963	66.2672	0.04522
C10H14orf37	13.3238	11.7644	12.6938	7.06472	6.47065	6.86358	0.002507
ABCD4	22.5084	22.0388	22.2971	11.3056	12.2492	12.5407	0.000401
ALDOA	1046.98	1130.95	1333.18	583.537	654.147	659.983	0.017742
CHEK1	8.87861	10.1173	8.37795	5.11351	4.54192	5.2362	0.007455
RAD18	7.49998	9.00986	10.034	4.77059	4.7319	4.98287	0.030735
MZT1	16.4575	15.1753	20.089	10.2894	9.14988	8.85361	0.025852
MSH2	8.35955	9.94467	11.5508	5.16387	5.74463	5.46733	0.03591
IDH1	105.764	87.8531	114.27	55.3247	55.4229	58.4608	0.025524
SGK3	19.3265	16.9551	18.2978	10.2152	9.78464	9.99973	0.005666
SERTAD4	77.3822	85.3279	66.7639	38.1297	43.8103	44.3972	0.014665
PDK1	15.6756	20.9229	17.1976	10.0368	9.96653	9.63492	0.034768
GPI	437.28	545.419	380.107	236.198	251.928	263.775	0.048889
TLE1	3.22434	2.89002	3.19047	1.42095	2.14427	1.57634	0.011979
SLC22A4	1.86682	1.33551	1.80846	1.009	0.714793	1.04541	0.026955
PHACTR3	4.22675	3.82538	5.39052	2.95919	2.09322	2.3937	0.031775
STAT4	1.08826	1.18658	0.880757	0.834455	0.412246	0.502852	0.046388
TM4SF20	2.05234	1.43953	1.97761	0.832731	1.11318	1.09587	0.035277
KLHL13	2.30941	1.75742	1.9473	1.20024	1.00979	1.13594	0.022074
AACS	47.5083	45.7457	36.0865	23.3174	24.5783	24.4143	0.031812
CCRN4L	6.16225	7.78986	6.56657	3.81655	4.25197	3.52465	0.014646
PRDX3	69.6316	70.8572	85.0647	41.243	40.6738	45.5999	0.015384
CTSC	58.0681	51.372	56.1841	23.9763	35.5979	34.5011	0.010223
MMD	73.0751	74.6243	88.656	38.4352	48.6743	47.5341	0.007167
GGT1	1.43056	1.18519	1.10786	0.709079	0.829672	0.588239	0.014049
DHX58	11.0439	11.2733	8.92531	5.48114	4.67143	7.72511	0.02093
CRYAB	70.9005	67.0007	88.3234	45.3705	41.8819	42.2775	0.03582
METTL13	11.8469	13.5944	15.6151	7.15468	8.70296	7.6685	0.020549
SLC9A5	10.2041	7.80409	7.44477	5.44221	4.84265	4.31518	0.039554
TBC1D1	9.52118	10.4505	7.79022	5.06786	5.50145	5.40401	0.034085
TSPAN11	1.02899	1.40349	1.31104	0.903355	0.69422	0.561384	0.025194
MERTK	1.20383	1.46162	1.02271	0.648625	0.798474	0.681217	0.04253
KDM8	3.03332	3.01209	2.70254	1.71261	1.95935	1.39784	0.00521
AKAP7	1.81486	1.96818	1.91479	1.14895	0.896233	1.27086	0.010087
DDX41	40.2839	53.2165	51.9722	26.7992	29.4733	28.6197	0.035195
SQRDL	160.254	155.621	187.895	91.9164	100.662	102.146	0.013732
AAAS	19.3306	24.7433	22.974	12.3377	13.9682	12.9503	0.021095
FADS3	104.748	121.537	117.455	64.6049	69.399	67.3409	0.007581
RIPK3	28.0377	26.8698	29.9939	16.5671	17.339	15.873	0.001792
TBC1D2	7.23856	9.10591	7.45938	4.78387	4.50286	4.67273	0.028786
CYB5B	92.7312	97.4763	71.4136	48.6761	55.6645	49.1811	0.037865
NFATC4	49.0629	54.3108	60.789	32.6833	32.2931	31.5656	0.021073
WEE1	10.8777	11.5973	11.2013	7.11801	6.12105	6.58611	0.00035
HCK	25.0717	19.8055	20.0543	12.7657	12.7321	12.735	0.0352
MBD4	10.9191	12.584	13.0159	7.01935	7.0349	7.46527	0.012591
DEK	78.8991	82.7931	105.366	51.7217	52.5574	53.2496	0.047091
LOC534967	7.7917	7.87726	7.42146	4.31038	4.59016	4.77288	8.63e-05
MAD2L1BP	7.53813	9.81514	7.66904	5.12689	4.50648	5.21357	0.035184
NFKBIA	123.26	134.855	167.868	66.6613	103.039	83.5866	0.030036
LYPLA1	69.6248	60.2992	72.6015	39.6637	39.3209	41.5627	0.015326
ME3	39.6461	31.261	35.8226	19.0602	22.5586	21.9876	0.015157
CNN1	14.339	19.6683	20.0686	9.70349	10.8832	11.6751	0.048465
TMEM53	10.3541	12.6175	10.6546	6.87923	5.95977	7.29969	0.010358
TAX1BP3	136.622	123.542	154.663	80.7889	83.8826	84.1714	0.024215
ORAI3	56.8674	59.2728	51.417	34.495	35.0169	31.2122	0.003459
CTH	38.1928	35.0038	45.3381	21.6169	23.6939	25.9952	0.022878
METTL7A	10.4247	8.21407	9.94488	5.3904	5.70018	6.20637	0.020747
DUSP10	11.2042	11.651	13.0334	7.29683	6.87366	7.5774	0.007193
GALM	25.9176	27.6846	23.5663	14.6668	15.9225	16.1985	0.006861
GGT7	4.09133	3.39216	3.49151	2.69149	1.87538	2.11998	0.012084
SC5D	83.7998	77.141	76.2587	49.8652	44.9113	49.956	0.000784
TLR2	17.9671	14.619	17.7058	9.7116	10.8225	10.1689	0.019087
HK1	164.415	166.958	128.531	79.801	104.439	96.5651	0.021998
C28H10orf54	33.6208	35.9157	26.7247	19.2247	20.4713	19.1513	0.042833
AP1S2	59.4775	56.9227	65.2363	38.9704	35.3406	37.1012	0.004641
FGF10	23.8167	22.0821	20.1372	13.4174	12.9592	14.1911	0.009315
ESPNL	6.44939	5.46687	5.69601	4.41686	3.63893	2.77222	0.022083
CCT3	165.043	174.79	213.216	106.254	115.863	118.58	0.033913
SUV39H2	6.88936	7.54699	7.57358	4.23659	4.485	4.87633	0.00076
IRF1	160.954	132.55	180.099	76.7236	115.149	101.418	0.029707
NABP1	9.15861	7.66003	8.69109	5.37195	5.19723	5.25792	0.017245
CMTM4	8.55118	8.14389	7.26312	4.59892	5.0089	5.27862	0.005798
ALDH16A1	37.9286	45.0881	48.0055	26.4719	28.5286	26.4598	0.026339
SLC25A19	16.8289	17.6424	18.1835	9.79055	11.8399	11.1134	0.001481
PDLIM1	91.9116	93.0625	95.0333	53.6627	59.7782	61.1909	0.001547
UAP1	81.9491	99.9872	107.963	56.5467	61.6336	62.713	0.035617
NAMPT	17.069	17.0351	16.0868	10.174	10.1501	11.0105	0.00014
MVP	128.662	132.13	155.622	79.9695	91.4608	88.5725	0.014913
CCNB1IP1	2.11812	2.02721	2.6803	1.28306	1.4086	1.57054	0.037975
SH3BGRL	109.594	84.4406	103.988	64.7854	58.188	63.2713	0.03253
C3H1orf210	5.5051	4.42759	4.19022	2.8542	3.12777	2.84969	0.042913
NREP	26.7489	22.2529	27.5731	16.5623	14.9905	16.4567	0.021223
PNRC2	60.7993	66.2988	63.5378	40.3174	38.3026	41.1334	0.000887
C5H12orf5	6.87233	8.61323	6.66121	5.78188	4.31863	3.81476	0.032687
DNASE1L1	14.862	16.187	12.1333	8.41271	8.97648	9.74638	0.036068
FAM149A	4.90329	4.501	5.88429	2.85396	3.53767	3.21882	0.027514
NUB1	102.376	91.672	89.0677	55.571	62.5563	59.8627	0.004892
SUOX	39.151	36.3814	29.9828	21.9964	22.2666	22.1225	0.040597
MICU1	42.4577	44.9725	53.0475	28.0645	29.0619	31.3339	0.024385
CHMP1B	79.4002	72.3951	81.3474	48.5543	51.5793	46.8102	0.002606
PLBD2	204.489	219.774	194.357	129.976	131.558	128.609	0.008596
SLC5A6	17.7002	17.1612	14.0974	10.188	10.4722	10.2906	0.032601
MIS12	10.6188	11.7532	13.6983	7.16038	7.42426	8.22533	0.028014
PRIM2	10.6372	13.0344	14.4565	8.03572	7.66048	8.45902	0.04764
RAD54B	4.43248	4.31771	3.31623	2.41433	2.44998	2.78693	0.042082
CCNE1	4.45557	5.63841	4.83694	3.49869	2.71615	3.25288	0.01646
FAM49B	20.6473	22.5599	23.4457	13.8545	14.4573	14.0648	0.008005
BORA	7.70527	8.00341	8.99551	5.08813	5.12668	5.54465	0.009419
BPNT1	40.5391	35.101	44.9765	23.7301	26.3041	26.9855	0.026241
SCLY	23.4113	21.873	23.3881	14.3637	15.1719	14.4158	0.000745
SERPINE1	145.196	160.671	130.998	80.139	103.987	95.4918	0.009945
BASP1	56.9341	52.7772	50.5952	34.3449	33.7035	34.9256	0.007618
RAD9A	5.18996	6.44469	5.08822	3.67035	3.71585	3.36468	0.03797
TWISTNB	33.4746	38.2232	41.6418	22.1924	24.3085	26.6276	0.01465
TRIM21	25.2343	22.5953	19.724	13.6867	14.5915	15.3174	0.029259
CUEDC1	26.2644	26.0406	30.6885	17.653	17.8064	18.1319	0.022234
BCKDHB	19.5739	17.7485	22.4765	11.8047	12.8199	14.1041	0.021084
TCAF2	9.05047	7.54164	7.57942	4.87322	5.42205	5.37917	0.019907
TDP1	5.30091	6.61029	4.96792	3.38964	3.42572	4.13634	0.040493
CYSTM1	94.7823	99.705	99.2642	62.4403	63.2476	65.0327	0.000357
NFKB2	90.833	92.2757	87.2579	51.1457	66.6996	57.8561	0.012908
VPS18	13.1892	14.0737	13.2062	8.69295	8.97912	8.69585	0.001824
HMGCR	87.3212	84.698	77.4385	53.9196	54.7617	54.7969	0.009939
RAB21	12.8798	12.7857	15.6547	9.1376	8.69534	9.2578	0.033636
ANXA4	239.771	204.16	213.415	152.807	138.35	140.65	0.010304
DDX19B	25.2712	27.6179	26.3818	15.1796	17.3729	19.551	0.0075
SLC9A3R1	7.71633	7.37355	8.12081	5.4508	5.3252	4.50495	0.002757
CDC5L	38.6645	44.564	47.465	27.5172	29.3637	29.4134	0.02406
P4HA1	168.456	168.859	171.437	102.512	115.955	118.108	0.005709
MPP1	23.1264	25.654	22.3243	15.8096	15.6812	15.6217	0.015153
CDC23	8.16556	8.02103	10.101	5.77239	5.79352	5.86999	0.047709
SCP2	56.8175	53.8483	68.2415	39.9622	38.7205	40.2829	0.043543
LYAR	14.9767	17.4434	19.2368	11.4574	10.8125	12.087	0.034146
NSDHL	50.8552	46.5982	45.6733	31.5903	31.3229	32.2939	0.008191
CNN2	57.2617	47.4204	50.502	33.6846	34.0698	35.7669	0.023017
SERINC1	164.689	157.753	182.274	108.055	112.202	116.674	0.010206
ATRIP	8.42741	9.72658	7.77736	5.77542	5.75428	5.79104	0.037579
FANCA	4.35329	4.84488	4.02089	3.06485	2.80366	2.97319	0.018226
PSMD12	69.2222	67.8235	79.2958	45.7997	48.1326	50.8786	0.012583
USP1	41.4812	42.5516	47.3129	29.204	29.5959	29.1298	0.01453
PLSCR1	36.6551	40.6339	39.1945	24.3552	26.161	27.4763	0.001244
GPSM2	11.8234	12.13	11.6459	8.02805	7.58564	8.22983	0.000134
MEOX1	4.64174	5.08534	4.14268	2.6625	3.56377	3.06763	0.015575
RPA1	75.6381	94.9922	74.7524	51.8197	56.5446	56.2594	0.04891
ARSE	12.6375	11.0984	9.87036	7.69515	7.4813	7.42772	0.043212
42257	95.0793	89.5227	100.444	61.9407	62.9412	66.8922	0.003546
CREG1	41.049	33.5683	44.7586	27.5503	24.7005	28.1835	0.047501
CDV3	126.401	120.926	155.935	85.6981	92.7959	93.6518	0.050287
JUN	32.6661	40.2291	41.1692	25.4156	26.1904	25.3971	0.043174
ACSL1	36.017	34.1539	27.4467	20.1484	23.0374	22.7297	0.043312
CNN3	205.825	212.993	187.918	134.325	138.361	137.47	0.011079
YME1L1	121.987	118.735	123.949	79.2286	82.2138	85.2512	7.89e-05
TNFSF13	4.03083	3.712	4.01301	3.02998	2.46413	2.46497	0.008883
PLIN2	127.003	150.711	153.749	92.4769	97.3054	102.783	0.021974
UHRF2	39.1739	46.7002	48.677	28.8949	31.7207	30.6599	0.030237
RRAGD	7.79859	7.04476	7.1207	5.29126	4.85631	4.75895	0.0021
SPIRE2	2.15801	2.15293	1.71878	1.34766	1.50418	1.24355	0.029186
TMEM27	16.1679	15.474	20.2136	10.5002	11.5066	13.3633	0.044519
TMEM150C	55.2265	54.1235	46.4969	35.2304	35.5427	35.5302	0.026387
ARPP19	91.4279	97.0849	84.1738	60.9945	62.8067	62.3068	0.01485
NDUFAF7	12.8634	12.93	15.0152	9.15246	9.29507	9.4109	0.024681
ZNF775	5.44537	5.43978	5.93453	3.73911	4.27972	3.46351	0.005336
RNF19B	16.5842	17.2371	16.542	9.91133	12.4886	12.0268	0.015843
DBR1	14.339	16.087	18.5193	11.0803	10.948	11.4807	0.049058
MNS1	2.66883	2.13984	2.65209	1.49691	1.99552	1.61886	0.027846
PLAU	59.0358	50.5894	54.2538	32.865	41.4712	38.0166	0.007992
NRM	18.3379	19.2402	22.9895	13.7506	14.7277	13.0602	0.035831
TRAF7	124.358	113.647	109.281	77.9562	81.4567	79.3938	0.011806
ITGB3BP	12.7685	11.6983	14.653	9.20001	8.87243	8.85136	0.040275
C6H4orf32	3.79868	3.41696	3.17671	2.65927	2.26347	2.23181	0.010656
LOC507581	30.1094	26.8035	26.6016	18.602	19.9127	19.1317	0.010629
PRPSAP2	18.1386	18.6111	22.3598	13.3699	13.8525	13.662	0.043714
TKT	345.832	303.321	376.743	228.012	240.077	241.926	0.034039
AP5S1	16.1521	16.0864	19.6498	11.9764	12.8311	11.1236	0.031206
ANP32E	29.0256	33.3979	31.42	20.9683	21.8872	22.1559	0.011902
PAPOLB	3.11072	2.99577	3.28734	2.05632	2.06695	2.38981	0.002828
HNRNPH2	34.5892	36.3948	43.0545	26.584	25.9126	26.6518	0.044616
ACSF3	2.61123	2.8343	3.26231	2.10094	2.03594	1.91049	0.03483
NT5DC1	2.24491	2.73996	2.61648	1.74562	1.55513	1.97884	0.017099
PPP2R5B	18.1414	18.5185	15.1219	12.0791	12.7568	11.1932	0.025766
ABCB6	27.9958	27.7587	34.4097	22.1957	20.7456	20.0194	0.043887
RFC5	20.2573	22.469	24.231	15.3998	15.3054	16.0561	0.024087
MTUS1	12.5285	12.1555	15.3302	9.01752	9.86602	9.08051	0.048555
ARRDC2	65.48	67.0826	58.6465	38.4954	49.161	46.0703	0.010348
TOE1	14.3528	15.7418	14.2726	10.5249	9.88028	10.7029	0.003687
COMT	35.6543	31.3599	38.229	24.8578	24.6026	24.3561	0.034102
CSE1L	31.3362	37.2281	35.0932	23.8817	24.0382	24.8265	0.024142
PNRC1	31.2582	34.8002	34.4644	22.4206	25.0787	23.1342	0.002926
SDHA	147.936	150.667	182.901	110.403	115.387	112.788	0.049218
PIGF	59.7133	62.954	69.6434	45.7047	41.9481	47.6201	0.009403
PLTP	6.75538	6.3572	6.85348	4.69212	4.80021	4.58144	0.002144
ARMC1	24.4896	24.5892	27.1583	17.8463	17.6205	18.4756	0.00904
G3BP1	79.1438	89.091	92.8295	60.1808	62.2927	62.4669	0.022075
RBM7	24.4788	23.476	25.8664	18.1895	16.6515	17.4942	0.001921
TMEM254	48.2091	53.2227	60.5892	37.1603	37.8583	40.0756	0.042301
GTF2IRD2	16.7609	17.6749	16.6976	12.0791	11.8393	12.5169	0.000521
LOC781977	3.22731	2.6884	3.00918	2.15206	2.18599	2.02483	0.023681
GDPD5	4.75622	4.51233	4.13478	3.18953	3.13217	3.24345	0.016952
XRCC6	34.3957	32.5975	40.4584	23.8995	26.4024	26.4292	0.037983
PRIM1	12.7463	14.6049	12.5731	9.06853	9.74937	9.71963	0.01932
IQCK	11.1396	10.3523	9.42158	7.13273	7.40268	7.56258	0.021939
CCNL1	34.3462	32.6293	37.3566	24.3009	25.6751	24.677	0.013255
CCDC85C	3.98704	3.77489	4.65979	2.89513	3.10765	2.88539	0.039752
CYP51A1	115.423	101.43	102.544	74.7499	74.9392	78.9878	0.014878
C29H11orf54	25.6092	23.1279	26.5481	18.46	18.0078	17.4509	0.014362
TXNL4B	17.4996	16.7467	19.7532	12.2857	13.779	12.6487	0.015799
KCTD11	17.7529	17.5994	18.8052	12.5346	13.7327	12.6005	0.00072
POLD3	8.92062	9.96435	7.89991	6.17072	6.75765	6.31964	0.042631
MAPRE1	59.7002	65.1507	69.0577	45.5331	46.3384	47.6192	0.017753
TSNAX	23.6866	22.7194	24.3191	16.9773	16.6681	17.2461	0.002141
PARP12	22.3005	21.3788	21.2424	15.1188	14.0302	17.5689	0.020502
PPP1CC	69.6224	75.1943	71.5839	50.8913	51.8143	53.193	0.002484
IMMT	41.5404	46.6148	48.4792	32.1014	33.2528	33.2016	0.022714
PM20D1	4.91129	4.37585	3.75718	3.46195	2.685	3.27442	0.047455
RBM28	13.4412	12.2358	11.3898	8.93573	9.02856	8.813	0.027707
TTC9C	20.7104	21.7491	24.9274	16.1756	15.7119	16.8096	0.032663
DYNLL2	32.4968	33.4143	39.4599	25.2831	25.4057	25.4753	0.046743
ETS2	8.99734	11.3489	9.93406	7.30426	7.57444	7.01246	0.048278
FZD3	18.6979	16.3021	19.133	12.9599	12.9012	13.292	0.027772
EFHD2	43.796	54.1606	47.8501	31.3001	38.7521	35.4183	0.026328
ZMAT2	32.3792	37.6501	35.3363	25.8882	24.3874	26.0977	0.015584
SPNS1	55.7966	51.4824	51.9265	38.3127	38.9331	38.3399	0.007718
TADA1	14.9968	13.7367	17.2062	11.0975	11.4539	10.8179	0.049806
HSDL1	16.7137	17.6242	20.0582	13.2274	12.8416	13.488	0.034575
STX11	9.44683	8.84461	9.75532	6.94825	7.21071	6.26583	0.002848
RAD21	62.743	67.5934	62.9375	46.419	47.583	46.9257	0.006259
ABHD6	5.83618	4.81082	5.03692	3.64144	4.1721	3.62422	0.025841
CAB39	25.6455	28.26	29.4961	20.8122	20.2073	19.8089	0.017045
SCARB1	24.7504	28.2627	22.6128	17.7956	19.5013	18.0808	0.044014
SHMT2	165.412	197.433	207.364	130.39	144.131	143.602	0.04449
HADHB	56.9357	63.2997	63.8577	43.927	45.1458	45.9219	0.013396
GNB5	19.074	20.2648	19.2448	14.7102	14.712	13.5584	0.000629
PDSS1	6.11714	6.65698	7.16528	5.6071	4.24745	4.77873	0.026535
TDG	24.6779	26.6166	25.7209	17.585	19.0177	19.9235	0.001733
ST6GALNAC6	47.5283	52.3048	56.4162	36.6852	38.4865	39.8422	0.023017
SIGLEC10	8.11239	9.61394	10.1315	6.23359	7.28144	6.999	0.037034
CHAC2	4.85159	4.62466	5.39091	3.80684	3.81711	3.32636	0.012036
C24H18orf8	29.2838	29.1395	27.8707	20.5157	22.1483	20.9162	0.000356
BCHE	14.2696	14.7269	14.8319	10.8989	10.8033	10.6206	0.000369
NTN4	57.3984	55.3936	54.6627	41.4572	41.3588	40.7683	0.001835
MAD1L1	5.56782	6.21215	6.68694	4.59294	4.66817	4.3731	0.030946
NT5C3A	10.0286	8.84604	10.7147	7.69721	7.5585	6.59906	0.022494
PCNP	69.0947	67.9992	80.5362	56.0001	52.3534	52.7212	0.034037
CEP44	12.0202	11.046	13.3224	9.08253	8.82326	9.08086	0.039531
AK2	84.7364	93.5364	99.531	64.8362	70.2975	70.9652	0.017714
PLIN3	24.4739	28.4375	26.1683	19.4284	19.6514	19.6008	0.027001
DHX15	62.2885	65.3979	62.7931	46.3262	47.9322	47.1633	0.000758
PPP2R4	65.9834	66.4529	68.9008	48.6922	50.7199	50.0897	0.000228
LXN	39.6713	39.6962	45.5343	28.8727	31.2954	32.5959	0.015546
LTV1	33.5396	34.3121	35.8463	25.0527	26.5185	25.4763	0.000872
SLC36A4	13.8492	16.3418	13.3383	11.3241	10.4134	10.6462	0.047567
BNIP3L	145.229	155.616	158.843	107.949	117.959	116.356	0.002133
HEATR3	19.2977	21.5815	22.7842	15.5963	16.4319	15.3768	0.02523
TIFA	1.55948	1.7305	1.44505	1.34373	1.00202	1.18597	0.037309
RAD51B	3.41998	3.34759	3.8825	2.81193	2.39068	2.74864	0.015073
PI4K2B	13.7341	13.2065	13.1693	10.0268	10.0359	9.9207	0.0021
TBK1	17.7443	19.0859	18.7461	12.9705	13.8493	14.7447	0.002458
DPH3	27.3576	30.3961	30.2647	22.2092	22.3314	21.2984	0.011228
FZD1	11.9105	10.8528	10.1651	8.72774	8.05474	7.86503	0.016976
TOMM40L	10.0303	10.2226	12.1948	8.50296	7.16286	8.63136	0.037758
APEX2	9.31702	11.2263	11.4846	7.7333	8.41131	7.84262	0.049031
KATNB1	10.3973	12.2545	10.4099	8.18135	8.70782	7.88097	0.033016
ORC3	7.54129	8.26493	8.48938	6.22743	5.7695	6.25047	0.007736
YBX1	574.427	608.19	564.575	426.271	438.064	450.433	0.002249
VWA9	11.7983	11.0239	10.3753	8.48064	8.30003	8.21569	0.018955
AIFM1	29.7066	32.0213	34.7799	23.0579	24.8651	24.815	0.02067
CHP1	60.2621	65.5945	67.0792	46.2294	48.9107	50.2803	0.005737
ATAD3A	13.0059	15.4787	14.6039	10.6254	11.1567	10.7389	0.034473
SLC16A13	2.31417	2.65172	2.60461	1.83126	2.20707	1.67805	0.037608
CDKN1A	139.619	172.317	165.572	114.868	125.5	120.748	0.049737
PSAP	549.514	553.196	480.66	396.858	404.751	398.661	0.031369
THAP1	9.90253	10.4047	10.8781	7.70062	7.87104	8.10084	0.005806
TOM1	28.5064	25.4052	30.6832	21.6904	21.8276	20.7096	0.041364
SRSF2	90.8839	88.4308	100.509	73.8741	70.0988	68.5968	0.014815
C29H11orf68	41.4831	39.754	42.3738	29.544	32.4258	31.9694	0.001218
CCNG1	215.698	234.417	236.554	169.149	173.994	179.268	0.006446
FYN	156.1	148.58	133.644	102.575	113.851	117.141	0.015798
LIN7C	40.1449	40.5901	35.8574	31.5638	28.5472	28.7838	0.010292
PSMD2	130.691	146.251	133.361	100.786	106.259	106.602	0.012469
PSMD1	59.9068	65.5651	63.3953	46.8488	48.4598	49.1931	0.005526
MAP10	3.85705	3.75203	4.43018	3.06417	2.77529	3.39007	0.028544
GFM2	13.1404	14.5779	13.4893	9.90548	10.3211	11.3691	0.006437
HIRIP3	8.48507	10.209	9.41854	7.53531	6.51091	7.55413	0.028113
SRSF1	75.5348	82.2976	72.8452	61.1034	57.2693	59.0435	0.014415
HNRNPR	57.2163	63.3858	65.8194	47.5295	48.1713	48.4907	0.030243
LARS	27.2908	28.793	30.2533	20.5936	22.3139	23.8954	0.007284
NMD3	24.6688	24.4118	25.6125	19.2288	19.4671	19.2099	0.002932
ALG10	12.2634	12.129	10.4528	9.45628	8.72127	8.85508	0.033318
CEBPZ	49.8328	46.8121	55.9455	38.2371	38.9055	41.4213	0.039308
EXOSC2	13.8154	14.6916	14.6085	10.5766	11.5752	11.3903	0.001591
RBBP8	17.9647	20.866	21.2609	15.4635	15.8309	15.6137	0.050269
DARS2	6.05839	6.26116	5.44148	4.22365	4.74068	4.91559	0.016867
SNX2	50.3019	50.8214	55.7804	40.1224	40.5713	41.959	0.015626
NKRF	8.38943	9.41652	8.46405	6.70307	6.851	6.98927	0.023231
DLAT	12.4683	13.2019	14.6035	10.3995	10.6426	10.4527	0.041227
XRRA1	2.41622	2.00599	2.14563	1.90207	1.57396	1.66827	0.039735
TPM4	764.069	829.722	792.932	586.3	629.872	653.957	0.00331
RABL3	19.4196	19.6589	19.6782	14.9461	14.3495	16.7617	0.026823
BCAS1	4.78112	5.11209	4.87348	3.96029	3.83601	3.81144	0.002962
CCDC151	1.93919	1.85246	1.64175	1.56697	1.23861	1.48098	0.045049
OMA1	4.1233	3.59823	4.15067	3.42491	3.00026	2.94424	0.025001
STK38L	18.7771	18.0593	16.6597	14.5818	13.3812	14.258	0.011527
ACTR2	122.203	122.529	129.083	99.7328	98.4991	97.1938	0.003913
ZNF502	1.46643	1.30862	1.35229	1.13885	0.988854	1.1347	0.013435
OPA1	18.1982	17.7705	17.9656	13.8134	13.9782	14.8577	0.003257
TMCO1	46.5731	49.0435	55.6336	41.4967	38.6974	39.5679	0.050171
TANK	29.4419	27.5958	24.4369	20.54	21.8468	22.1813	0.048964
TMEM55A	8.15652	7.31323	8.41475	6.50349	5.93836	6.52222	0.020702
EIF4E	91.156	90.5833	86.2738	72.3749	66.8343	73.7286	0.002985
PPM1D	6.91901	7.64712	6.74281	5.54585	6.1482	5.24835	0.019164
KATNBL1	22.6985	24.4207	21.5851	18.7078	17.9937	18.1487	0.024308
GNPDA1	14.7156	16.439	15.9801	12.3408	11.7554	13.5411	0.012646
SEH1L	35.8035	37.4492	38.6062	30.6482	29.0018	29.7907	0.003205
HNRNPA3	158.227	178.703	182.006	143.541	136.17	135.288	0.031866
PDE6D	26.2002	27.2917	31.1854	20.1283	23.5724	24.0975	0.0474
OXA1L	87.2098	79.2306	86.8537	65.3938	69.1945	68.4179	0.012278
CPSF2	24.0888	25.0732	24.3445	18.9769	19.9942	20.0783	0.000557
SET	354.546	343.462	329.208	263.506	271.101	290.828	0.0037
SPRYD3	29.4693	29.2141	27.6726	23.4328	23.6802	22.3098	0.001769
EIF5A	379.986	420.75	427.658	321.102	327.345	340.123	0.02201
PRPF4	21.4321	21.4282	18.3031	16.7644	16.8935	15.5856	0.047442
CTSB	380.274	377.006	430.655	312.594	320.508	323.326	0.043058
AGPAT5	9.61721	9.37921	8.54882	7.12311	7.28595	7.77599	0.014566
PCBP1	201.969	200.401	221.449	163.79	170.369	168.586	0.020247
ABCB7	13.4998	14.3403	12.4852	10.3823	10.6667	11.4657	0.021145
SNX5	80.9454	75.1465	80.3119	61.7576	61.3206	67.6866	0.005441
HAUS1	25.3881	23.1725	26.248	17.8399	20.7535	21.8724	0.037439
UBE2D4	13.5999	12.999	14.1615	11.3814	10.9763	10.5888	0.004619
ZADH2	30.5204	30.5752	32.6615	26.1834	25.6401	24.0149	0.003464
CDIP1	19.2053	18.6764	18.0246	16.5094	14.285	14.4702	0.022608
MEPCE	19.7429	22.2136	20.947	17.1532	17.0067	16.8723	0.029642
CIPC	13.6747	13.7126	14.2603	11.1644	11.2767	11.3936	0.002407
PLEKHM2	47.2406	50.0184	51.839	39.6497	41.8784	39.7292	0.008111
MTF2	6.71087	6.8754	6.25729	5.41652	5.51512	5.20935	0.010197
ZDHHC3	43.5117	38.2309	39.1293	31.2273	33.0843	34.0802	0.026747
LRRC40	14.699	14.1594	13.0624	12.156	10.893	11.0764	0.015118
GTPBP10	11.4644	11.7604	13.0806	9.39897	10.1106	10.0974	0.029566
NUS1	20.4842	20.3987	21.6176	17.0709	17.0346	16.9219	0.009665
RBCK1	51.4276	51.8656	57.7267	42.8739	45.3203	43.5203	0.029248
SLC16A1	32.5585	35.8373	31.958	27.0878	27.5996	27.4699	0.035481
PTCD3	21.3002	21.9447	20.8051	16.3957	17.5525	18.5289	0.011145
TMEM189	51.0597	49.8007	47.8387	40.561	40.7148	40.9689	0.010186
KIAA0141	36.8067	36.9966	38.4139	28.5698	31.9175	31.7876	0.013826
IFT80	19.6214	19.1118	20.5793	16.4274	15.6891	16.7707	0.003831
SDAD1	14.5189	16.2989	16.0018	11.8605	13.9121	12.8224	0.02778
PTPN13	38.3107	34.6429	37.6344	30.4361	30.8546	29.8778	0.023443
FES	13.5068	14.4595	13.1455	11.9968	10.8812	11.0223	0.010552
UBR7	18.6556	21.4796	20.7525	16.4878	16.613	17.1438	0.045992
EMC10	118.962	126.507	132.995	105.864	104.087	102.399	0.02654
CPSF3L	43.2006	44.9745	44.4576	35.6853	37.6646	36.1352	0.000692
PPP2R1A	103.362	107.908	113.639	89.4678	91.648	87.2353	0.013257
ERCC3	22.5536	22.6759	20.4148	17.4369	18.0809	18.7111	0.019725
VPS45	22.0933	22.1846	22.4067	18.7065	18.307	18.086	0.000333
DAPK3	67.0516	66.5273	63.1713	54.0445	53.8815	54.7973	0.008538
ZFP36L2	50.418	54.8469	53.2659	44.1987	43.5487	43.489	0.017292
CSTF2T	23.5385	24.0113	21.5642	18.0281	19.8738	19.3261	0.015648
GRPEL2	7.70801	8.10266	7.12016	5.78649	6.45935	6.749	0.031315
VCP	162.157	178.586	168.121	134.728	144.116	143.045	0.010988
TMEM62	6.93255	6.84691	6.31703	5.67092	5.20167	5.80436	0.012777
RBM23	17.1939	18.7358	17.5126	15.5223	14.8664	13.9687	0.009683
CS	77.3784	79.6002	74.394	61.5825	65.9706	64.6486	0.003015
MCPH1	8.36611	9.50754	9.29758	7.61993	7.27983	7.69179	0.03665
CTBP2	23.5248	25.0946	27.0043	21.438	21.5334	19.9829	0.034196
RAB7A	201.567	214.909	186.953	169.662	172.013	160.669	0.037297
IKBKB	11.7757	11.9813	10.7405	9.87361	10.2866	8.56064	0.045365
KRR1	19.6906	17.2641	19.5152	15.1838	15.1704	16.6657	0.035173
RINT1	18.9505	20.6892	18.7727	14.9526	16.5131	17.1819	0.022653
PMS2	7.25822	7.22457	7.4096	5.70595	5.99823	6.53103	0.031472
RNF6	12.9542	13.3756	12.2719	10.6967	11.0456	10.4115	0.008667
M6PR	60.5824	65.0523	69.2023	52.6202	55.7687	53.9474	0.036433
STX18	11.9611	12.5102	11.0589	9.56592	10.7774	9.27819	0.034708
NMNAT1	15.7813	16.0519	15.9469	13.2845	13.011	13.5682	0.000802
TARS2	14.9093	16.3433	17.0306	14.1332	13.3442	12.8662	0.031211
PEF1	62.7286	61.3149	67.3045	51.6141	54.949	53.4213	0.013949
CAAP1	19.836	19.1598	20.8906	15.4374	17.7635	16.8728	0.020821
ATG4C	12.5468	11.4089	13.2471	10.3403	9.64316	11.1374	0.044466
SMU1	43.1995	44.3532	45.4011	35.1365	37.207	39.0284	0.009929
PSMD13	77.9722	70.6924	72.5689	58.3112	60.9389	66.139	0.019727
TAPBPL	32.4045	28.9895	30.4527	23.2905	27.0612	26.6891	0.035454
SUPV3L1	11.8579	12.2104	13.0323	10.0311	10.561	10.5779	0.015051
ARL8B	58.8811	56.5373	55.7715	45.5945	47.1116	51.2296	0.016423
IQCG	4.25776	4.22595	4.26706	3.63903	3.73041	3.37676	0.022981
TWIST2	11.9604	12.1902	12.3257	9.9154	10.7155	10.1145	0.007116
TPPP	18.0883	18.3191	19.3694	16.1798	15.3633	15.5842	0.00609
CAPZB	190.368	198.548	177.029	156.923	159.389	162.115	0.037097
RAP2C	29.8813	26.2664	29.8444	26.1805	23.7873	22.7536	0.049519
PAXBP1	23.2139	26.0782	24.9025	21.5941	19.9592	21.2759	0.02533
PPP5C	23.5298	26.2512	24.1981	20.6015	20.2154	21.8356	0.024594
RRAGA	131.905	131.74	136.96	108.254	115.355	115.699	0.003422
FSCN1	89.1989	91.3606	82.5689	73.092	78.017	71.7683	0.0178
IL17RC	32.9657	32.11	30.5719	26.8477	28.7277	25.4849	0.016791
TM7SF3	19.3541	19.7908	17.9682	16.2198	16.6417	15.5705	0.017352
FAM210A	11.452	10.659	10.3181	8.5643	9.4765	9.49852	0.023514
CNOT7	46.9766	47.1871	44.7648	39.1519	40.6583	38.2903	0.002725
MMACHC	4.99575	5.15816	5.57114	4.17048	4.53919	4.67171	0.027224
CPSF4	7.98584	8.87294	8.43234	6.97591	7.11576	7.47661	0.021622
DHX29	20.0964	20.8285	19.5184	16.5602	17.4447	17.6298	0.004537
STK38	65.4641	61.1479	58.418	54.4616	51.1175	52.531	0.031656
CCDC47	217.537	225.883	200.216	177.605	185.701	186.922	0.040311
ARHGDIA	243.65	262.416	262.904	223.188	220.435	214.714	0.01762
RIOK3	33.6179	31.7703	31.8505	28.0201	27.5973	27.7309	0.013638
FPGT	6.79079	6.20699	6.62694	5.93766	5.21869	5.72211	0.030905
NAA15	17.4543	18.1329	16.0575	14.8584	14.1412	15.4389	0.03785
HERC4	23.5106	24.2418	22.0358	20.6319	19.7123	19.707	0.022483
PRMT6	12.3173	13.1287	12.5975	11.5302	10.5452	10.7238	0.011932
SLC35C1	6.03117	5.92128	6.33746	5.07744	5.37607	5.32175	0.007128
NAA50	47.0191	49.6575	47.3872	41.5457	41.1691	41.5518	0.013662
SUMF2	15.5077	16.0036	15.4091	13.9823	13.5381	12.9585	0.006253
SART3	15.4387	16.8006	15.5989	14.002	14.362	12.919	0.023191
MOB4	28.5981	29.6195	31.7232	26.3665	24.5351	26.735	0.026495
CUL1	30.429	32.7348	29.0926	25.7428	26.3233	27.6294	0.039419
CAPZA1	133.917	135.558	137.916	115.867	116.835	120.104	0.000485
ELP3	11.0382	10.8492	10.7166	9.3785	8.98449	9.88261	0.020693
COPS3	51.7856	53.98	52.2531	44.3813	45.9926	46.5484	0.001654
ABCD3	18.4787	17.629	18.1825	15.6736	15.7095	15.6862	0.01043
FASTKD5	6.64645	6.81031	7.42665	6.01581	6.23039	5.90581	0.046749
DNM1L	31.183	31.2941	34.7417	26.919	28.3733	29.2689	0.04767
GPR89	13.8505	13.5418	13.8781	11.2006	12.35	12.3568	0.035228
RTEL1	23.2939	24.3447	22.7974	21.8344	19.8193	19.6349	0.028766
TRAP1	22.9454	24.4507	25.3063	21.1714	21.7866	20.4037	0.026429
ZDHHC13	5.18245	5.65367	5.4352	4.41025	5.01783	4.77361	0.039596
MTHFD2	58.2717	56.6746	58.7287	48.8981	52.2942	50.8914	0.005989
DDX23	28.258	29.0655	28.8758	24.6846	26.1285	24.7167	0.007066
TMEM55B	31.6703	30.6059	28.7599	26.2498	26.4311	27.1224	0.038023
HNRNPH1	212.065	199.86	221.563	191.58	184.952	178.958	0.033398
DCTN5	37.2853	35.8068	34.3022	29.8405	31.2134	33.161	0.02781
WDR3	24.4784	23.8499	24.2061	20.168	21.4087	22.1618	0.028228
IPO11	9.64902	9.18554	9.68366	8.15518	8.48964	8.45382	0.006324
ELP2	23.6923	24.3891	25.0291	21.1316	21.798	21.4214	0.007028
KIAA1715	37.159	37.1903	39.5533	35.1915	31.655	33.4232	0.027053
CGRRF1	10.9888	10.8492	11.9384	10.1342	9.69619	9.95208	0.046618
CCDC117	15.225	16.0202	16.3324	13.5052	13.8597	14.6033	0.015513
SRP54	42.3931	44.1556	46.1723	38.1028	38.4443	40.5602	0.021528
HADHA	77.4434	75.656	80.062	66.5647	69.8834	70.1896	0.007071
CTNNB1	145.517	147.262	139.426	126.116	129.175	128.56	0.012081
WDR6	15.0249	15.9029	15.8699	14.7786	13.6058	13.1788	0.046288
NECAP1	24.0463	23.646	25.153	20.9607	21.996	21.8798	0.010882
CNP	43.536	43.271	46.4931	38.3609	38.1468	42.1482	0.045048
MATR3	110.834	111.336	108.233	98.6015	97.5743	98.5799	0.003105
BTBD19	17.3972	17.0971	18.1505	16.1509	15.4641	15.4072	0.010534
NAPG	20.8874	19.3836	21.3215	19.3281	17.8075	17.9346	0.048264
EWSR1	92.9736	98.7831	93.9199	86.3112	86.1536	83.409	0.016105
YWHAQ	270.923	253.307	275.452	237.187	236.802	243.649	0.044741
POMGNT2	5.83828	5.46476	5.38093	5.07604	4.7781	5.17814	0.042063
G6PC3	60.5775	63.7661	60.8245	53.7617	56.5249	56.9008	0.013639
GNPDA2	24.973	25.9543	26.2018	23.3601	22.5428	24.0551	0.014945
APH1A	49.2103	51.8782	50.6843	45.5748	47.3283	45.1077	0.011498
TSPYL1	29.3745	30.2816	28.8501	26.145	27.5764	27.112	0.012576
SS18	55.3995	55.8017	57.3375	53.1769	50.1931	50.5597	0.017188
PCBP2	327.225	310.036	306.111	284.758	285.573	291.756	0.041189
RAP1GDS1	27.7936	26.4378	26.7951	23.73	24.8528	25.5032	0.026866
AADAT	7.31983	7.76132	7.783	7.03471	6.76093	7.15365	0.031424
ADIPOR1	65.7939	64.7635	67.9315	59.3135	60.5774	62.1254	0.011845
UNC45A	37.7455	37.3298	36.2151	33.9669	33.9258	34.8538	0.009539
DPAGT1	23.7523	24.549	23.7158	21.7341	22.5407	22.2583	0.007477
EIF2A	51.5511	49.8247	49.7436	46.0261	47.6123	46.8844	0.010502
C25H16orf62	21.8568	22.7479	22.8553	21.2098	20.8992	21.285	0.037491
DAZAP2	96.3698	100.736	99.0351	95.1659	94.2708	91.6743	0.040133
NDRG1	73.0134	70.3374	71.2707	76.2368	74.4305	73.4982	0.047242
ATMIN	12.857	12.6392	12.5596	13.2629	13.182	13.4516	0.007028
WDR45B	62.8439	63.8663	61.9711	65.5199	67.4535	66.445	0.010222
KIAA1191	50.2654	51.2481	51.4038	53.6694	53.8001	55.0565	0.005549
CRK	61.7217	60.0498	58.73	63.5402	64.3714	64.714	0.029513
COPS7B	17.594	17.9857	18.4591	19.0964	18.9908	19.6292	0.020234
DHRS11	25.3231	25.4395	25.3339	26.7446	27.3807	27.6884	0.019125
NRBP1	98.4475	100.885	104.417	107.045	110.689	108.913	0.02779
EXT2	39.0652	40.9673	40.7248	43.3634	44.3121	42.8343	0.014308
MAP6D1	1.41939	1.42782	1.45631	1.5492	1.57322	1.53163	0.002113
CLPTM1L	65.2462	64.4283	67.2403	70.1011	72.4415	70.4825	0.008723
THG1L	13.1596	12.6921	13.2663	14.2859	13.5543	14.5274	0.044517
UBE2V1	57.6102	58.2352	54.0823	60.9545	59.846	63.7593	0.049255
ALKBH5	42.7705	44.8221	41.5807	46.5385	47.93	46.5237	0.035149
PLSCR3	39.7074	40.6691	41.1181	44.7919	44.7295	43.1397	0.006577
PITPNB	57.5046	53.8946	53.076	58.1783	59.686	62.2651	0.045764
NRAS	27.9606	29.0669	26.7176	30.2961	31.1895	30.3437	0.041966
RPUSD3	25.8469	24.7311	26.5928	28.8575	28.6481	27.4331	0.022254
CUL3	27.2405	29.2418	27.42	30.1115	30.7502	31.5679	0.026569
HIATL1	43.0995	40.9306	40.7272	44.3269	47.4474	45.7413	0.02375
MICAL1	25.2979	27.5646	25.908	29.5572	29.1504	28.1368	0.036678
C26H10orf2	7.22597	7.70504	6.98471	8.01825	8.27967	7.87533	0.050051
SND1	83.0568	80.746	76.4327	84.7514	90.3568	90.0614	0.035635
TMUB2	16.5967	16.8992	16.1823	17.9803	18.504	18.396	0.003382
ZMYM5	21.8416	21.1558	21.0083	23.496	24.1557	23.5389	0.002263
JKAMP	27.3002	26.6434	29.1662	30.5982	29.9736	31.8895	0.033427
PEA15	239.139	233.392	247.718	265.707	265.66	270.358	0.013879
ALG2	11.1472	11.2604	10.4654	11.7216	12.1784	12.716	0.0313
SERP1	84.6051	80.444	85.7218	91.0421	97.7108	90.9486	0.029162
SMG8	5.67917	5.81038	5.25827	6.54181	6.02616	6.13045	0.047163
RAB1B	73.3809	78.1013	72.4648	83.3647	85.2921	81.6001	0.019098
BANP	7.01298	7.15337	6.72009	7.60605	8.01096	7.73465	0.009403
RHOT2	14.4487	14.9446	15.0763	17.2616	16.4711	15.9935	0.024528
ZNF410	25.2638	24.7983	26.0777	27.3983	28.2794	29.4747	0.019276
LOC534155	12.3299	12.2299	11.6733	13.8933	13.4516	13.3082	0.005806
UBE3A	23.6631	24.0508	21.7102	26.5026	24.7028	26.6948	0.043537
HPS1	12.5314	11.5029	11.3184	13.7038	13.2188	12.785	0.040201
TADA2B	11.245	10.9004	11.0288	12.5186	12.7682	12.0279	0.012317
GPS2	27.2319	30.4681	28.3976	33.0872	31.8309	32.2206	0.045649
PRPF19	43.3784	43.1714	46.3867	48.5631	51.4133	50.0783	0.014068
PHF1	33.7359	35.3875	35.8534	40.6574	39.2635	38.8391	0.005952
GDI1	61.9214	65.1968	64.8797	72.6288	73.9075	70.728	0.003957
RNLS	6.80387	6.34304	6.28359	6.92002	7.39042	7.68381	0.040877
UBA5	27.8163	25.8485	27.413	31.6796	30.2227	29.936	0.011588
FTO	17.585	18.7003	17.0452	19.5513	20.1923	20.6667	0.020667
42254	201.716	183.95	197.634	217.166	217.299	226.574	0.021959
DNAJB4	67.6803	64.2738	68.0812	77.9016	70.9032	77.9039	0.042956
ARFGAP3	54.2488	51.2014	53.3623	57.6479	62.0937	60.2531	0.014058
PTGR2	21.8457	21.8806	23.2198	25.9306	25.5858	24.3768	0.010328
PYGB	20.6548	19.644	18.9251	23.3074	22.0294	21.8724	0.017391
TMED7	137.849	137.247	135.53	151.494	158.995	155.754	0.008365
TMEM109	59.3979	63.5137	64.5418	68.7551	74.1099	70.3537	0.01838
KRI1	13.6369	14.3499	13.5522	16.0338	15.7243	15.5451	0.005996
REEP5	90.4112	83.0235	90.7214	102.032	98.8795	100.398	0.027682
LEPROT	78.3552	72.248	74.4922	83.2227	86.8072	86.8832	0.010951
ARMCX3	29.2154	28.0401	29.3728	33.8265	31.5067	33.555	0.014585
PJA1	22.791	23.6283	21.2167	25.685	24.9558	26.5784	0.025331
WDR24	10.8408	11.4772	10.63	12.5114	12.775	12.3802	0.013406
PCGF6	5.10286	4.99485	5.29092	5.91938	5.91297	5.92024	0.011793
DDX5	372.382	385.229	394.248	442.498	448.424	439.897	0.005253
FAM134A	58.7429	56.0588	56.9638	65.9239	66.2824	66.2998	0.006682
HBP1	48.4303	45.1373	49.656	53.7255	54.4821	57.925	0.015063
CAPNS1	391.454	407.335	388.885	446.538	456.452	475.031	0.004905
ELOF1	41.4318	40.1894	44.2496	47.419	48.3525	50.3497	0.012898
CASC4	53.5044	47.5009	48.2885	60.4311	56.7677	56.2959	0.029562
C25H7orf26	13.8325	13.5631	13.596	16.8934	15.5789	15.1642	0.04789
RDH13	7.7256	8.07613	7.55916	9.62927	8.70823	8.82647	0.02985
ATXN7L3B	44.3401	43.0008	39.013	48.0271	50.499	48.9869	0.031886
PPP1R11	41.3773	39.8203	36.5689	44.5996	46.3486	46.5937	0.028139
ZC3H11A	46.445	47.1442	42.6557	53.6576	51.394	54.1907	0.014595
TBC1D17	17.3778	18.1959	19.8889	22.7429	21.9415	20.1763	0.041663
LTA4H	16.3781	17.2297	17.7385	20.2471	19.8104	20.1078	0.01151
ARF4	291.395	280.84	303.408	333.429	346.603	346.618	0.004738
FBXL3	19.3447	17.4558	18.5151	22.1015	21.0193	21.7909	0.012487
AXIN1	16.8692	17.4186	18.7099	20.8898	21.1324	20.2431	0.015939
MGEA5	37.1629	37.403	32.6844	43.9213	41.3085	41.0208	0.033321
C8H9orf72	7.31196	7.08612	7.23772	8.67892	8.52573	8.26449	0.002315
ZNF304	6.56925	6.33694	5.89732	7.58396	7.1751	7.39823	0.013494
USP47	20.505	19.5937	17.9886	23.4607	21.6224	23.3776	0.023444
DIMT1	25.9853	25.1975	28.6123	31.3193	31.312	31.4423	0.043756
MUM1	19.9641	20.152	18.5304	23.3905	22.0399	23.7498	0.0086
LINS	4.83045	4.88157	4.3561	5.58693	5.43709	5.57871	0.02911
SLC37A4	16.5758	15.0024	15.7114	18.2899	18.6641	18.858	0.015688
DDX17	152.452	136.627	138.129	175.066	164.877	164.284	0.017644
NRBF2	10.9808	10.0695	10.334	12.2956	12.1708	12.6169	0.008832
PPM1A	35.8486	37.7451	37.7219	42.4292	44.0789	45.1067	0.002931
ARMT1	7.69767	8.0503	7.62107	9.02833	8.81454	9.79909	0.026601
SENP6	29.0663	25.1069	27.7103	32.9765	30.4062	33.6005	0.030814
PPT1	39.3098	38.4456	33.2302	42.0698	43.9341	45.4666	0.049596
CYB5A	17.8006	17.4489	16.3419	19.7782	19.9801	21.3576	0.009035
MGAT1	31.2269	32.8151	30.5453	37.0377	37.4891	37.5703	0.009675
ATG7	7.24769	7.16465	7.40022	8.37718	8.60982	8.8929	0.00468
POLR2M	32.9368	31.7842	33.8247	39.0919	39.4269	38.4857	0.003183
L3HYPDH	4.52763	4.6179	3.92343	5.26776	5.29814	4.95362	0.045167
N6AMT2	25.5571	24.5294	24.6303	29.6107	29.4372	29.8025	0.002402
ZNF48	3.02871	3.12952	3.13597	3.85143	3.79186	3.41299	0.043384
CTNNA1	106.158	103.581	93.3448	117.275	121.761	121.58	0.027421
NSF	19.5457	20.3642	17.7124	22.3305	23.5563	22.7081	0.027275
ZNF350	2.54643	2.70793	2.81042	3.44821	3.00384	3.15378	0.038061
SPATS2	11.3163	12.4449	12.3178	14.7495	14.0208	14.2169	0.009072
ALDH18A1	41.4776	40.9317	38.7416	46.1573	48.0692	50.2272	0.007659
NFE2L2	92.854	95.0334	92.263	108.107	112.526	113.728	0.002783
RBM39	114.158	103.007	98.9572	123.745	125.569	128.03	0.038324
RAD52	9.54048	9.37856	9.4328	11.1619	11.2285	11.4629	0.000376
NXN	18.9964	16.4908	17.8573	21.2113	21.4016	21.2133	0.039486
PRKCSH	106.243	98.2674	115.582	126.563	127.936	130.846	0.042003
KCTD18	6.67461	5.89071	6.01215	7.94767	7.59506	6.84945	0.038622
PRR14	15.8649	14.9221	14.4951	19.3816	17.5631	17.6403	0.016357
SLC31A1	88.0179	80.233	83.3503	100.612	100.887	102.103	0.013808
TMEM39B	10.4834	9.90703	9.8468	11.6387	12.3622	12.5505	0.004809
ZCCHC10	9.9656	9.19709	9.64875	11.0806	11.143	12.6201	0.040693
ERLIN1	22.0924	20.2884	20.2066	25.2533	25.2821	25.2016	0.019026
TMEM185A	13.8966	14.8085	13.2901	16.6839	17.3757	16.7858	0.01014
ANXA11	87.7031	76.2009	78.8595	98.7507	99.6845	96.0713	0.029356
MKRN2	17.6608	15.0803	17.3826	20.6897	19.382	20.7418	0.029838
PRRG1	4.63569	4.93865	4.4378	5.71925	5.37121	5.92152	0.01018
TMED10	100.112	98.683	98.6067	120.82	118.75	121.529	0.000125
RPS6KA4	10.8169	10.59	9.25487	12.3139	12.0273	12.9268	0.027065
KDELR1	111.046	108.355	122.674	143.545	137.528	134.886	0.014252
L2HGDH	2.23287	2.14727	2.29115	2.67255	2.80642	2.6568	0.001617
ADRBK1	19.7543	21.4329	18.2735	24.3187	24.8475	23.3775	0.025383
PIGT	26.5427	24.7414	22.1298	30.1424	29.9096	29.5679	0.049741
EZR	278.549	233.548	264.152	321.992	318.64	307.037	0.038517
TMEM8A	8.74151	9.48468	8.11719	11.4818	10.9676	9.73553	0.044032
YKT6	88.1556	77.5188	73.9154	95.3534	98.921	98.5001	0.045723
MEN1	18.5621	20.2901	19.0832	24.412	23.5613	22.8406	0.003452
TMEM41A	16.5793	16.5623	15.105	19.1349	21.1339	18.8035	0.019221
PCIF1	9.76787	9.49735	8.11655	11.5641	10.8265	11.1426	0.041445
MARS	97.1445	88.2531	87.838	108.581	113.027	113.086	0.00982
TRIM11	9.04904	8.8748	8.93507	10.6816	11.6296	10.5993	0.023615
LIPA	21.2325	20.3808	19.3328	23.9629	24.3292	26.4315	0.010633
FEZ2	21.5936	21.5874	20.354	25.9544	25.5024	26.5435	0.001059
SURF4	82.6582	84.9934	85.9896	99.9012	107.631	104.244	0.005687
RBM5	60.3567	54.7895	58.2706	72.1054	71.157	70.0722	0.008231
IKBKG	11.0583	11.6386	10.2459	13.6453	13.5004	13.4122	0.021891
PRKAB1	19.9938	20.3389	21.1818	24.4453	25.7854	25.5128	0.00102
PGRMC2	167.33	156.97	174.407	203.911	199.297	211.272	0.004865
TMEM167B	25.217	22.3434	22.3036	27.7233	28.1953	30.1664	0.013072
FBXW12	18.6263	18.1799	16.7701	21.7892	22.0547	22.1822	0.014666
ABHD17B	7.30807	7.18646	7.27266	9.51155	8.86632	8.44924	0.030523
BCL10	21.1143	20.782	22.651	26.1283	27.1386	26.3324	0.004269
PLEKHA4	20.5206	18.8663	19.5956	24.0446	24.3265	24.394	0.008191
MAN2B1	39.4351	35.4416	34.8899	45.7902	45.1197	44.5393	0.021477
GOSR2	11.6997	10.9662	12.7278	14.1857	15.03	14.5214	0.01787
FBXO6	16.7783	14.5572	15.6798	18.0148	19.8955	20.2333	0.017169
TMEM39A	23.2938	23.4201	20.6279	26.3782	28.492	28.4206	0.011398
P3H2	7.58937	6.69915	8.06461	8.75267	9.4161	9.4843	0.027999
YIPF3	85.616	77.729	85.2643	100.86	103.527	103.48	0.010119
ZNF777	7.29588	7.4587	6.28826	8.76201	8.65739	8.68635	0.043071
TRIM27	30.4626	29.4631	25.5981	34.7949	34.951	36.356	0.033176
ITPKC	8.2549	7.42965	6.8846	9.58023	9.58299	8.83791	0.025241
B4GALT2	37.2361	38.7882	42.6652	47.6695	49.1609	50.4952	0.013733
SLC39A1	128.181	127.856	113.387	147.971	157.876	153.174	0.010959
TCN2	55.4441	48.4863	50.5498	63.9828	65.7697	62.274	0.013191
DGKZ	14.7722	14.7822	13.7059	17.5361	18.481	17.8196	0.001851
RNFT1	46.9599	47.3335	39.5598	56.0699	54.5732	56.0573	0.04495
TM9SF2	98.2061	91.841	82.3021	114.208	111.641	113.504	0.037155
ARL10	12.0397	11.2483	11.9467	14.7087	15.6136	13.6229	0.023341
VAC14	12.8707	13.2251	12.5763	15.8869	16.1153	16.2729	0.000431
CSNK1G3	9.22454	9.05434	8.00301	10.8057	10.9933	11.0349	0.025996
STRIP1	15.3242	15.6836	14.7083	18.3119	19.864	18.9562	0.003761
APBB1	16.8257	18.2729	18.457	22.3287	22.7782	21.9222	0.005016
FAS	11.2215	10.6922	10.6425	12.8757	13.8165	14.0882	0.007219
TGFB1I1	62.7081	66.6411	56.2017	77.1222	76.9609	78.4261	0.033283
FBXL14	15.8566	19.06	16.6167	22.5364	21.6565	20.4314	0.025622
SYS1	23.6827	21.8843	24.9949	29.6196	30.9594	27.9416	0.008863
GMCL1	22.5952	20.1359	19.1513	25.4808	26.3167	25.857	0.030364
POMT2	8.54865	9.03566	7.6892	10.7392	11.1142	9.88493	0.016049
ANXA3	12.2987	11.6711	13.9211	15.7141	14.9458	16.9235	0.022511
BIVM	14.1546	14.8711	12.4223	16.7598	17.5251	17.8531	0.024649
SFXN2	6.32779	6.1634	5.53834	7.49093	7.57217	7.61758	0.021153
PBX3	16.4805	16.543	13.9852	19.956	20.1729	19.0342	0.027026
UNK	6.85367	6.50467	5.4358	8.4116	7.67813	7.56603	0.041429
TMEM38A	2.58473	2.54754	2.09933	3.25306	2.76004	3.09232	0.043023
ARL2BP	43.4532	40.2388	49.0037	52.9942	56.9652	57.1444	0.028087
DCP1B	8.21445	7.46409	7.14041	10.1448	9.38254	9.23854	0.009873
SPAST	8.32445	7.52074	9.13315	10.1902	10.3302	10.9713	0.025578
PBXIP1	22.5929	21.1446	25.1132	29.3126	29.2729	28.5183	0.029519
STRADA	19.8471	19.2764	17.5411	24.5095	23.6275	23.568	0.009218
EIF4G2	361.033	357.984	310.167	411.963	439.324	451.718	0.013499
ABHD5	3.87012	3.95954	4.1045	5.37015	4.91976	4.83325	0.013529
RHBDD1	21.73	19.038	17.741	24.3415	25.5561	24.2953	0.035348
YIF1A	71.5731	68.164	80.8637	88.5506	97.1519	94.3317	0.016468
SMARCD2	28.9854	29.6485	27.6352	36.9949	37.277	35.4428	0.000689
GDPD1	4.14526	5.06766	4.52159	5.74846	5.67983	6.06905	0.027515
DGAT1	24.2899	24.1514	28.5228	35.1333	31.6212	31.3601	0.020947
ARAF	42.2937	39.8198	34.9833	50.8241	49.9968	48.4728	0.028457
TMEM180	8.68211	7.64666	6.96392	10.6023	9.39681	9.72489	0.029497
TMEM176B	52.5289	48.6622	55.2486	65.2789	69.4757	65.2795	0.004738
ZSCAN26	9.35317	8.55983	8.06351	11.7159	10.8092	10.715	0.008511
SLC39A7	88.7195	84.4101	98.6091	115.297	117.859	114.608	0.02168
PARP16	7.06025	6.8563	7.4288	8.78623	9.17041	9.36823	0.001137
RGL2	31.425	30.2775	36.8651	43.5675	41.7781	40.8802	0.032167
SDC2	22.1905	24.9442	28.1528	31.1256	31.3386	34.0588	0.034729
ARRDC1	21.4277	19.9606	25.321	30.026	28.606	26.9559	0.038715
PEX3	10.7603	10.6481	10.0197	13.2999	12.8651	14.1783	0.005404
TEAD2	14.6946	18.461	18.6391	23.3293	21.8263	21.3434	0.044696
RNF34	7.43771	7.53185	8.91145	10.0414	9.54869	11.0852	0.026268
BCAR1	25.645	29.1131	30.5729	37.8292	38.0217	33.8005	0.015735
SNX4	45.7153	47.1518	45.527	58.3073	57.897	61.6471	0.003047
PIGS	35.2919	31.6609	30.9038	42.9244	41.3397	41.5081	0.012335
ZFP2	2.1833	1.74545	2.0213	2.57075	2.55722	2.5259	0.045747
ABCC5	8.03434	6.83513	6.37248	9.54525	9.1277	8.66515	0.035763
DPH6	7.11384	7.24538	5.8723	8.72191	8.75103	8.5722	0.045379
SGMS1	27.6547	24.7807	22.3918	32.0826	32.0653	32.2487	0.041797
MAPK8	8.30235	8.61557	7.19966	10.3062	10.2159	10.5478	0.027553
PAFAH2	6.33313	6.20787	6.4764	8.12914	8.32384	8.07228	7.22e-05
MAPRE3	15.6541	13.7434	13.7124	18.9215	18.0231	18.7108	0.012546
GNS	49.6357	49.0508	39.9712	59.2442	60.7413	59.0256	0.046459
B4GALT7	10.1631	11.8972	9.62738	13.2334	13.812	13.8678	0.03726
CD2AP	19.6587	17.7568	15.4713	23.3516	22.112	22.8288	0.042001
GRAMD1A	11.3535	13.1817	10.7943	14.9663	16.0794	14.578	0.022106
ARMCX2	4.87065	5.04366	5.69336	7.08854	6.53172	6.57664	0.009884
AP1AR	9.97918	8.45274	8.68367	13.2174	11.0163	10.9264	0.048472
FITM2	11.4083	11.1874	11.0233	14.0892	14.5916	14.9286	0.00156
CEBPG	46.466	42.7927	54.6225	59.209	63.5522	64.1211	0.038262
FAM117A	3.23219	3.68039	2.82283	4.4125	4.34291	3.89578	0.03781
AGMO	11.1822	8.80923	10.9521	13.005	13.2598	13.9517	0.041529
RECQL5	6.12618	6.03447	5.64935	7.75321	7.83474	7.55951	0.001453
MZF1	13.3714	13.5236	16.0298	19.5314	19.8342	16.4864	0.037092
CEP57L1	2.68465	2.9493	2.86671	3.73334	3.88549	3.44212	0.008728
SGSH	21.1027	22.3263	21.3285	28.535	27.9549	27.9088	0.000537
RHBDD2	14.4515	14.5907	17.5805	19.8892	20.1841	20.7019	0.037866
EPOR	17.245	13.7258	16.4561	22.1357	20.0331	19.672	0.025532
SLC19A1	8.50737	9.06315	9.01682	12.0403	11.3558	11.3047	0.001131
KDELR2	144.537	139.134	152.975	192.614	191.278	186.411	0.002679
AMPD2	19.6176	20.521	15.8845	24.8829	25.4844	22.8195	0.036047
POMT1	14.0037	13.2483	13.4596	18.3621	17.5199	17.3503	0.000679
MTFR1L	27.2592	26.504	22.5838	32.1846	35.0576	32.6428	0.015269
VPS26B	28.9712	28.6706	33.0715	39.5046	40.6706	38.6608	0.012437
FCGRT	69.8225	79.0714	89.5589	100.688	107.509	104.367	0.037791
STT3A	111.83	116.918	105.185	140.676	147.71	149.539	0.001635
JAM3	16.631	19.979	17.275	24.1103	22.5146	24.0538	0.016957
WTIP	7.42086	7.20827	9.02888	11.0272	9.95201	10.0593	0.030257
MLX	25.3849	24.5001	20.1116	30.6354	29.8918	31.3134	0.039759
STK25	41.4267	37.6535	48.8549	57.3901	56.0534	54.4179	0.048242
DGKQ	5.88583	6.2152	5.41924	8.38639	7.56521	7.07933	0.021625
SMPD1	17.6	16.3184	18.5049	23.393	22.9627	22.5974	0.007123
FAM188B	7.15705	7.75166	7.03103	10.3585	9.66294	8.8434	0.018676
PTPRA	39.7244	37.4522	33.7818	47.2983	50.1455	48.6258	0.01013
GIGYF1	11.0499	11.0733	8.93874	15.0274	12.9745	12.8928	0.030033
GUCD1	17.1152	18.4649	16.875	21.4843	24.7795	22.896	0.013943
ARMC10	32.3324	31.7154	39.3236	43.4869	45.6708	47.1632	0.030749
ZSCAN12	1.92059	1.6741	1.59367	2.09559	2.29159	2.46624	0.019062
RBM4B	10.835	11.4313	9.03925	13.6897	13.9055	13.8236	0.041662
POLL	5.34944	5.24222	4.6606	7.13472	6.41179	6.63447	0.005574
RNF207	7.10185	6.87559	5.88777	8.51475	8.91685	8.85314	0.02033
SFSWAP	14.9544	14.2835	11.7036	19.4792	17.413	17.309	0.02629
ERCC5	7.77016	7.75103	8.26873	10.5164	10.3628	10.6364	0.001109
SLC35F5	18.2511	17.8487	22.0865	26.2418	25.3836	25.6174	0.038306
ZC4H2	3.3055	2.67376	2.88067	3.5305	4.07298	4.17184	0.023677
PLEKHA3	15.2529	15.5411	12.9359	18.7749	20.1538	19.2423	0.014576
GMPPA	28.656	28.4692	33.9766	41.5872	41.1856	38.4547	0.015297
KLHL36	10.8173	8.92369	9.16705	12.719	13.3439	12.4216	0.019262
SMARCD3	19.0165	17.4832	23.11	27.9895	24.1284	27.2528	0.038086
LPCAT1	19.7108	22.9168	21.1429	28.7181	28.2455	27.9908	0.013303
ZNF226	16.3661	13.5451	14.4621	19.7976	19.3189	20.0824	0.021145
SCAMP2	55.8837	53.3952	43.2548	68.1504	68.9922	66.3863	0.043329
TLE3	10.4327	11.5892	8.88378	13.8459	14.0244	13.3723	0.041229
LOC534742	31.9934	29.8025	28.358	41.4897	39.8483	39.1358	0.002391
SEC63	33.2188	32.9428	30.2047	43.7158	42.1866	42.9354	0.002644
ENG	75.3097	79.4315	71.1694	103.126	99.9894	99.1049	0.002548
EFS	15.0713	14.7718	12.9682	19.7788	19.2197	18.3117	0.005701
MRAS	13.6956	12.4902	10.7276	15.9396	16.5309	17.1129	0.026673
PLOD2	69.657	82.8654	63.1555	100.186	95.3735	94.3357	0.040812
DYM	33.2167	32.3529	26.7121	40.3358	40.7742	42.9567	0.023041
EMILIN1	39.4545	51.2983	50.6953	61.477	66.836	61.8648	0.035589
ZACN	3.96404	4.43732	4.26118	6.0265	5.70403	5.29541	0.007061
KIZ	7.57319	6.44942	8.1198	9.14081	9.99688	10.679	0.018525
PCNXL3	12.9899	13.4188	11.029	18.1713	16.5248	15.7244	0.013671
DTX3	17.5684	15.0426	19.0343	24.0102	22.3293	23.3105	0.022768
SWAP70	67.8295	67.8981	67.9049	89.2994	91.0385	94.7403	0.0045
PDZK1	2.22341	1.71281	1.74898	2.72982	2.48377	2.47641	0.036904
TMEM98	31.0626	29.735	36.8634	44.3749	45.1737	42.5687	0.024257
LITAF	32.9152	34.7573	34.7212	45.0157	46.781	46.7423	0.00014
PDXDC1	36.5756	34.861	28.1879	43.7971	46.7832	44.4166	0.032479
AMT	14.3162	11.4638	14.7157	19.7473	17.8591	17.2903	0.022682
PLP2	202.745	224.828	221.319	288.65	294.817	296.673	0.003885
SLC35D2	6.77134	6.56243	6.87659	8.64637	9.66093	9.14864	0.009176
CHAC1	25.2348	19.9118	25.8149	33.0916	32.6965	30.7724	0.032409
CBX1	32.8918	37.8313	39.3757	49.6112	50.2495	49.9751	0.020333
LRRC42	17.3484	18.0747	23.5143	25.4832	28.8948	25.8339	0.047037
ALDOB	0.79938	0.825078	1.03347	1.23958	1.14661	1.23372	0.03519
ANKRD27	19.9348	19.4119	16.8155	25.9216	24.7183	25.8526	0.010789
FKBP14	15.7714	16.1868	20.4185	23.3791	23.9348	24.088	0.048051
CD46	87.1286	95.1549	74.3169	118.032	114.894	117.014	0.033475
MBLAC2	2.04389	1.67672	1.5446	2.47058	2.51505	2.19831	0.029586
HDAC7	27.8696	25.8749	26.7121	39.3362	35.569	35.2316	0.008304
MTCH1	118.033	119.307	149.807	179.218	177.078	174.519	0.041903
KIAA0922	4.74788	4.73156	3.73964	5.87617	6.32595	5.9512	0.025303
ATF6B	22.0001	20.9103	16.927	28.2002	26.9439	27.0365	0.033322
SNAP23	17.4693	15.9991	13.3066	21.9882	20.8299	21.4381	0.033506
USP27X	1.74829	1.29888	1.33983	1.98805	1.93777	2.10362	0.050113
AHCYL1	49.5116	47.0774	41.1308	61.5393	65.0522	62.6903	0.010986
DTX2	6.16292	6.99424	5.86995	9.23642	7.98766	8.95791	0.009561
BAHD1	9.65034	9.12027	6.83745	12.4732	11.6065	11.1706	0.04804
TMEM206	8.23823	8.88107	9.13449	11.9833	12.0159	12.1601	0.004971
TBC1D12	10.1837	8.09824	9.10857	13.3231	12.5475	11.8595	0.012215
TMEM51	13.3994	13.871	15.7633	19.3409	19.8985	20.0737	0.011642
P2RX4	17.513	18.4652	18.6735	25.1664	24.8187	25.3489	0.000673
DAP	183.891	173.022	161.935	233.086	241.962	240.206	0.003719
AKT1	114.149	126.91	95.6241	158.313	156.207	150.417	0.035287
PYGO2	18.2869	15.8685	16.7586	24.6922	22.9879	22.6449	0.002519
AZI1	4.57792	4.60481	4.64873	6.59745	6.51867	5.99631	0.010586
SLC1A5	117.234	109.373	129.982	159.859	170.168	162.98	0.006862
SORBS3	78.5244	66.7679	55.0906	99.0199	90.2991	87.7802	0.044249
RGS3	12.1113	11.2977	15.2705	16.3813	18.3909	18.7185	0.034486
PCED1B	2.9684	2.45318	2.16903	3.31083	3.64731	3.54095	0.038093
PIAS3	19.3584	19.3568	16.841	26.6135	25.5323	24.8748	0.003865
SMAD1	16.4844	16.1421	13.4007	22.0877	21.2342	20.5677	0.013983
MKS1	4.47789	4.02269	4.88798	6.16562	6.48619	5.93793	0.007002
PPT2	11.8351	11.5183	14.2409	16.7851	17.8266	17.6015	0.019689
COG3	16.3433	15.6625	15.1198	21.1379	22.2452	22.1152	0.00025
RNASET2	40.8088	33.1472	40.7341	54.2756	53.2192	51.9318	0.021837
ODF2L	12.725	10.3144	13.6925	19.18	15.3675	16.5254	0.034684
WWP1	11.114	10.6747	8.55791	14.1638	14.2196	13.8243	0.034895
CGREF1	18.5646	18.8226	22.3233	26.4737	27.567	29.0391	0.009144
ARMC9	5.65056	5.60125	6.01687	8.13364	8.33211	7.64368	0.0015
NADSYN1	13.1226	9.8847	11.2199	16.0964	15.9534	15.7617	0.039195
EVI5L	10.6531	9.8722	8.32326	13.7579	13.5837	12.9693	0.021134
GPC4	44.987	35.2065	37.5193	56.8932	53.0472	54.5591	0.022806
GRAMD4	14.4733	19.8396	15.7126	22.6173	24.2945	22.9997	0.044658
NDEL1	19.5304	19.7289	19.0706	27.0958	26.9818	27.6174	9.41e-06
SERINC3	114.07	109.019	82.975	143.65	144.556	140.722	0.049295
ATG13	18.5717	19.616	14.8068	26.3685	24.6516	23.2732	0.020943
GLO1	35.2731	37.5889	44.9898	53.297	55.1604	56.9607	0.02225
TMEM47	36.6344	31.7597	30.5587	46.0222	49.1379	43.7942	0.005797
MEIS1	28.622	23.3597	20.4405	35.6017	32.1316	34.0662	0.039493
FUCA1	43.7328	38.4265	37.5449	53.7519	57.4567	57.3368	0.003826
BET1L	19.7697	18.7691	19.4828	28.2982	27.1956	26.2581	0.001342
DOK1	11.5355	10.0349	12.5433	16.3953	15.9386	15.7326	0.01812
KLC2	9.34189	9.18315	8.03071	13.2803	11.9743	12.2405	0.00316
CHPF2	17.5819	18.0837	16.3622	24.748	25.2865	23.4394	0.000692
ARMCX6	10.1646	9.07245	9.90503	12.9974	14.1626	14.0062	0.00129
ACVRL1	13.0581	10.7219	10.8517	15.9282	15.69	17.3675	0.008983
CROT	23.3952	17.0939	18.4763	26.5952	27.9058	28.954	0.038529
RAB4A	19.0558	15.2916	16.3897	24.1958	23.9717	23.6714	0.02265
EMX2	15.5666	13.1259	13.0817	20.4787	18.5125	20.2533	0.00595
KLHL22	8.3317	7.04388	9.06036	12.3617	11.5721	10.7241	0.011948
XPA	16.3312	13.1072	11.9615	18.5174	19.6137	20.6884	0.030298
MFAP5	108.256	90.2217	107.509	144.547	139.337	151.167	0.006524
SLC43A1	72.499	69.899	67.6333	104.966	99.1099	95.0569	0.00302
TBX2	1.45947	1.98438	2.13844	2.49086	2.74998	2.71135	0.046857
HDAC3	41.9209	42.1173	32.5783	54.7099	55.7142	55.855	0.032867
B3GNT9	25.5332	24.2022	18.222	33.3417	32.8522	30.7875	0.038266
C8H9orf89	22.7682	23.7799	29.0639	35.3211	36.6518	35.9698	0.027492
MXD4	20.3939	19.4383	22.7381	31.435	29.6783	28.2615	0.002691
ITGB5	142.617	136.805	134.921	199.248	200.989	192.109	9.11e-05
VHL	11.1991	9.12678	8.64368	14.0891	13.9788	13.4318	0.027169
VAT1	235.756	235.175	246.158	350.436	346.093	332.107	0.000258
TCP11L1	6.09147	5.74274	4.43101	7.87517	8.0445	7.41693	0.030952
ID2	33.242	31.4621	38.2916	50.7984	47.8124	49.3232	0.009315
IGF2BP3	4.69013	4.58551	4.69353	7.05711	6.63401	6.3872	0.007548
FLI1	5.90257	5.38214	5.05196	8.00194	8.07343	7.4066	0.002039
ZFAND3	36.0455	34.1495	31.1193	48.0033	48.9421	48.7869	0.007349
EML3	22.1279	21.0115	23.4133	33.868	31.2946	30.6752	0.001901
COLEC12	6.76506	6.165	4.73056	9.02262	8.23691	8.1962	0.033947
PCED1A	13.0502	12.4735	13.2386	18.657	18.1613	19.1257	0.000117
STAMBPL1	3.157	3.4518	4.44209	5.46179	5.24872	5.24979	0.047989
NAGLU	12.8279	12.6815	11.4546	17.41	18.6766	17.3972	0.000826
KCTD15	10.4359	10.3862	9.31144	15.1244	14.1548	14.3245	0.000833
MXRA8	132.535	106.231	138.733	196.609	182.686	167.23	0.013294
TULP3	17.241	16.4761	12.391	24.0261	21.2945	21.4907	0.025213
ZNF331	2.82993	2.9738	2.67657	4.00103	4.28734	4.01137	0.000581
CCDC112	7.43252	7.57459	10.2509	12.8885	11.7907	11.9936	0.040498
CDC42BPG	4.94536	4.9782	3.76691	6.78633	6.73191	6.39171	0.026473
C15H11orf49	10.9814	8.9941	7.94964	13.3132	14.2126	13.1104	0.029013
MST1	0.836069	0.76941	0.920909	1.24449	1.26527	1.17383	0.003313
TBC1D10A	12.1751	10.3956	14.6489	18.2933	18.6905	17.386	0.033997
DLG3	4.61861	3.97827	4.11128	6.19052	6.42161	5.9643	0.001977
TGFBR2	24.1817	27.0037	18.9693	35.0373	35.0992	32.4173	0.031902
FAM3C	22.1058	21.2518	19.1373	31.2591	29.2532	30.9474	0.001392
TRIM7	0.980414	0.942621	0.697687	1.37098	1.11644	1.3482	0.028438
FOXO4	7.02922	5.15446	4.87574	8.87786	7.98049	8.12172	0.044343
FIZ1	5.49221	5.8042	6.87556	9.27985	8.73964	8.59185	0.009798
ORMDL3	5.68982	7.18636	7.53229	9.76057	9.9351	10.2252	0.025098
PCGF2	15.7244	14.786	13.0398	21.7058	20.5141	21.6365	0.005011
ECE2	6.38714	5.62339	5.03313	8.29621	8.27223	8.4384	0.019638
CCND2	13.8471	14.1833	13.5788	20.2981	20.5265	20.2536	7.93e-05
ROR2	15.5684	15.568	10.9874	21.3526	20.4208	20.0652	0.042924
CAV1	200.508	172.324	185.013	284.396	260.612	274.392	0.001372
LMOD1	5.16964	4.57114	6.14417	8.21812	7.69263	7.46108	0.017634
ORAI1	7.37778	8.00005	8.79626	11.8037	12.1722	11.617	0.00545
CLMP	45.5455	55.9527	38.0109	64.0417	71.3404	70.0336	0.036103
RIN2	18.4271	21.8298	16.1835	29.6147	26.8685	26.7755	0.015772
CC2D1A	11.4234	12.6865	9.67714	17.5885	16.407	15.8529	0.010881
UBTD2	23.7222	21.2733	15.976	27.2563	30.8061	31.9075	0.03103
RXRA	12.6234	11.1243	10.3114	17.1374	16.9653	16.2564	0.007846
ABHD3	5.76615	6.66406	7.82552	9.98313	9.8157	10.1767	0.029125
THSD1	20.402	16.2056	15.5132	26.4761	25.5007	25.1596	0.02584
FAM109B	22.6712	21.101	18.7661	30.7257	31.1694	30.6943	0.011459
SMARCAL1	17.3147	17.4949	11.7484	23.6614	23.5452	21.8208	0.047331
ZBTB2	4.95351	5.01503	3.65509	7.14242	6.55682	6.50434	0.023564
SHB	2.17612	2.42821	2.02087	3.33503	3.36315	3.12919	0.003152
REPS1	12.6283	12.8587	9.90094	17.5571	17.3185	17.6301	0.025653
ADAM15	52.1767	38.281	40.4705	66.4571	64.7274	63.1296	0.034022
SEC23B	42.9827	47.7682	34.969	62.3616	62.7628	61.4892	0.031126
TTC14	16.0264	14.0842	11.1297	21.4239	19.1544	20.7348	0.026444
TMEM159	16.0384	14.2029	17.182	23.2095	24.2293	23.0811	0.005715
OFD1	4.09024	3.57293	3.43759	5.17823	5.56975	5.76569	0.002551
MIOS	7.37672	7.25688	5.74512	9.73052	10.147	10.4981	0.013391
RHOF	3.30885	3.20221	3.35805	5.44	4.56005	4.71316	0.024429
ANKRD13D	6.04227	5.49025	6.22612	9.28098	8.86329	8.37892	0.001154
SMTN	20.6124	20.6283	18.6523	32.4894	28.671	28.3924	0.007309
SLC25A40	7.24241	6.43631	6.03963	9.09095	9.68735	10.7191	0.006698
GYG1	21.2775	18.1677	24.3522	30.8871	31.502	33.0798	0.01789
TMC6	4.10874	4.1661	3.72285	6.19007	6.20883	5.55898	0.002657
FAM63A	14.6429	12.3652	11.884	19.843	19.1262	19.2437	0.012656
ERF	17.2679	20.2666	14.0531	26.9771	27.0285	23.2534	0.021495
PROS1	33.694	35.0486	45.961	55.3816	57.2999	59.1441	0.031514
GRAMD3	89.8816	75.3316	64.2246	112.955	114.548	116.198	0.03424
ACSS1	4.80457	3.55026	3.24822	6.15491	5.98489	5.26548	0.03534
TSPAN17	27.085	26.9903	19.7594	36.8661	37.2524	36.6387	0.036108
TMEM216	3.30906	3.60077	4.35647	4.96373	5.97065	5.9694	0.014992
LOC615514	2.45328	1.83268	1.64741	3.04769	2.98883	2.86793	0.049883
LMO4	99.7291	81.7029	96.2692	142.866	133.265	140.939	0.004798
PTGES2	10.8327	11.8763	13.9139	17.5332	18.9534	18.5946	0.010055
SGCB	27.0214	26.3322	26.1738	40.912	39.4952	39.2874	0.000182
SLC39A13	38.5799	35.2591	45.0603	60.7922	60.52	57.7342	0.012833
IRAK1	29.4734	32.6308	27.9419	46.2558	45.3922	43.9941	0.002624
TMEM150A	8.64429	7.82024	11.2789	13.8017	13.5782	14.4182	0.039789
CCDC9	11.5082	11.0844	10.684	17.2345	16.857	16.0452	0.000396
KIAA1797	7.49284	7.80429	5.36505	10.1926	10.3401	10.6014	0.0421
MAGED1	67.2905	71.7918	82.306	108.766	112.333	113.035	0.009094
RELL2	3.17407	2.60719	3.70307	5.50047	4.75545	4.07025	0.039485
CD34	117.565	125.212	129.077	190.684	189.184	182.03	0.000174
LRAT	1.56795	1.25452	1.39236	2.14416	2.01925	2.21448	0.0046
SMOX	2.62265	2.5509	2.21533	3.82102	3.7754	3.59375	0.002625
LAPTM5	1.89825	1.69991	1.79657	2.55902	2.78685	2.83022	0.001422
MDFIC	37.2323	43.4455	30.031	59.2808	53.8352	54.7273	0.024885
RUFY3	8.85584	9.41751	7.24381	13.4042	12.8294	12.4641	0.01154
SGCE	53.4367	49.64	54.3253	78.7927	79.1854	80.7424	0.000799
SLC27A1	4.95967	4.33042	3.69956	6.93401	6.37672	6.40806	0.012435
RASA1	31.7608	30.9999	21.9481	45.1321	41.726	42.2371	0.032004
ANKH	20.9697	19.1607	24.4467	34.6685	32.1388	31.6538	0.006335
KDELR3	130.58	118.713	107.626	173.472	180.28	191.165	0.002166
PCSK7	12.8183	13.3968	9.74387	18.8639	17.8523	18.2204	0.024563
GAB1	7.84367	6.98969	6.71728	11.4412	10.9188	10.6189	0.001269
LAMB2	70.3892	59.3695	49.7627	96.5284	92.3705	85.9615	0.017894
TRIM45	6.10744	4.54482	5.00036	8.74614	7.68152	7.62579	0.010278
ZNF2	4.08583	3.67652	3.3712	5.7524	5.17035	6.18932	0.007174
TXNRD1	82.7521	80.523	72.6703	128.717	118.282	115.762	0.001414
GOLIM4	22.4576	23.833	18.6686	33.4452	33.4944	32.9616	0.016205
EPB41L5	2.38826	2.36504	1.44753	3.57211	3.05326	2.91177	0.04811
FLTP	3.70141	2.83081	3.34318	5.54566	5.02985	4.62722	0.008439
PLCB3	8.88417	8.879	6.46185	12.8496	12.2606	12.1849	0.026349
POFUT2	50.6767	53.6511	51.3676	82.0956	78.68	79.3062	4.12e-05
TTC13	7.54509	6.91652	8.4776	11.245	12.1576	11.9861	0.003007
ERLIN2	44.7098	38.7145	31.8805	59.6733	59.9785	58.4262	0.0283
ARHGAP1	46.8524	45.8249	32.8447	67.7629	62.9439	63.2612	0.026648
PDIA4	104.448	110.064	105.613	163.749	167.585	163.615	2e-05
TMEM198	1.22919	0.994168	1.08384	1.8838	1.59267	1.63917	0.007303
GPAM	3.77628	3.31508	2.60354	5.16781	4.97723	4.86357	0.028669
PROCA1	1.71077	1.52312	2.11979	2.63318	2.62378	3.04077	0.013359
PRPSAP1	16.5643	17.379	18.1978	27.3951	26.6377	26.7827	0.00043
CHPF	53.0445	50.4627	69.9708	91.4426	90.9591	86.8451	0.029255
IYD	2.80927	2.95056	3.4186	4.55195	5.22798	4.47065	0.006086
WIPI1	22.0698	22.1233	24.5071	36.7808	35.2425	34.6588	0.000333
CCR10	0.731669	0.816978	0.487298	1.02596	1.1759	0.959837	0.041359
AGER	1.99188	1.66022	2.22296	3.44223	2.95361	2.73279	0.016951
ELOVL4	5.4155	4.49163	5.25258	7.45115	7.96437	8.15691	0.001925
PORCN	2.64252	2.91576	1.79963	3.94496	3.6336	3.87567	0.046762
SSH3	18.6173	17.5576	12.4081	27.1124	24.2038	24.321	0.025643
LRRC8D	25.4869	24.2907	20.5054	36.7759	36.0411	36.6698	0.011505
ZNF711	3.42202	3.42384	2.13205	4.98414	4.47601	4.54373	0.046596
ZNF70	4.96122	4.31729	3.58408	6.70579	6.97128	6.43259	0.015965
RNF185	41.8519	34.3028	33.0609	56.7904	57.2824	56.6801	0.017107
SLC26A11	9.12353	9.31061	9.06456	14.8087	14.6318	13.5656	0.004392
RABEP1	40.6223	32.8609	36.1941	56.488	57.1911	57.8987	0.009828
PAQR4	5.92762	7.14797	5.73113	9.61162	10.991	8.84727	0.012672
NR2F2	7.14731	6.56168	6.93477	12.0841	10.458	9.81022	0.023143
KLF11	3.74968	4.5341	3.37839	6.40866	6.07064	5.84416	0.011028
ERP44	117.258	99.0753	117.904	171.646	173.96	179.601	0.004363
P3H1	52.739	51.7072	57.8032	83.6022	87.1194	84.2384	0.000541
P4HB	335.621	380.18	289.548	505.956	535.664	538.839	0.009811
MANBA	12.4872	11.0404	11.2765	18.2363	18.1581	18.4009	0.003747
MAP3K6	3.18112	3.81681	3.76033	5.85717	5.61186	5.48122	0.002657
DSC2	14.1473	16.0777	11.614	21.1827	22.9083	21.8733	0.015133
NRIP3	2.0078	1.20894	1.41659	2.26257	2.4083	2.63549	0.047683
FBXO44	2.45226	2.1476	2.00379	3.74489	3.47177	3.19701	0.003898
SPATS2L	45.468	41.4896	39.0965	67.889	65.9326	65.3205	0.002067
PMEL	1.18954	0.981776	0.780416	1.3543	1.59395	1.7215	0.023425
PTK7	15.3258	17.2709	12.4923	24.2668	24.3212	22.9438	0.016422
PCYOX1L	8.95287	8.99542	8.0599	14.6144	13.2537	13.4293	0.001018
N4BP2L1	32.3326	22.8445	29.2877	45.5876	43.568	45.0129	0.02321
SLC25A30	11.5222	10.6179	7.03537	16.0703	13.8735	16.4039	0.032583
CCDC102A	5.63535	5.17992	7.44649	10.323	9.6017	9.09557	0.019385
GTDC1	4.36043	3.13169	2.7307	5.20167	5.7527	5.30817	0.042634
FAM118A	14.2814	13.8515	16.7304	23.9872	23.0649	24.3751	0.004115
CD247	2.82227	2.77216	4.33324	5.60684	4.82353	5.38215	0.044565
SLC25A12	13.935	16.0163	12.4369	22.7241	22.2187	22.7068	0.013151
B3GNT2	10.472	10.3507	8.93426	16.6251	15.2118	15.751	0.000882
INVS	16.7204	14.4887	11.3034	23.613	21.8157	22.596	0.023431
ANKRD10	21.8026	20.2872	27.8704	39.201	37.7098	35.05	0.012528
CCDC130	13.8749	15.7408	21.7605	27.3991	26.9657	27.8988	0.047852
PTPLAD2	10.5086	7.05185	9.46044	14.593	13.8966	14.819	0.02694
BTD	2.87902	3.36609	2.73316	5.28156	5.11271	4.00999	0.028651
TCF21	9.35325	11.6487	11.7061	19.4704	16.594	16.434	0.007275
HSD11B1L	10.5722	9.11715	10.5859	16.8034	15.9354	15.9886	0.001222
GOLGA2	38.6858	38.9747	31.0707	59.5393	58.301	57.5202	0.010343
CD68	2.33606	2.35517	2.02057	3.06295	4.03517	3.73768	0.028964
CCDC80	92.3571	81.5821	74.7478	133.669	134.138	133.9	0.009908
DCTD	7.19019	6.68203	6.26326	11.1407	10.4	10.9923	0.000347
RND2	3.39139	3.48104	4.51738	6.61627	5.65474	6.15624	0.008021
PTTG1	7.18406	8.04607	11.9107	14.746	13.1299	16.0415	0.040544
NUDT7	6.42378	6.51693	4.13326	9.08165	9.93864	8.6142	0.028413
NFIB	13.9132	13.5365	10.5011	22.3013	19.9973	19.1593	0.005727
TULP2	2.04138	1.52846	1.24859	2.6872	2.49349	2.63758	0.042898
GJB3	0.64617	0.70624	0.980252	1.10742	1.49208	1.18756	0.036697
ARHGAP29	104.025	84.8666	64.7318	131.077	140.174	140.924	0.03519
TMEM65	14.513	15.1407	12.8321	25.0098	22.9362	21.151	0.004681
FIGNL2	1.03644	0.90536	0.640973	1.57788	1.27185	1.35121	0.02402
OVGP1	1.25848	1.04497	1.46965	2.22395	1.96811	1.9469	0.008314
MDH1B	1.57332	1.09712	0.996307	1.99636	2.0297	1.94185	0.04725
PSEN2	9.12724	7.55116	10.2045	14.6557	15.7042	13.4188	0.005519
GDAP1	2.15193	1.65066	1.55068	2.90864	2.70773	3.12884	0.010395
PLCD3	7.84911	6.36969	7.19476	11.4318	12.4431	11.1419	0.001504
CTNNAL1	25.0357	20.2367	25.6849	36.9439	39.5629	39.6389	0.004434
EPHB4	5.49995	5.86986	3.93361	8.47081	8.43556	8.15054	0.028796
ACVR2A	5.71373	5.57116	3.59801	8.77594	7.7307	7.89424	0.027095
MAP4K2	3.59754	3.85129	2.14757	5.58776	5.42769	4.72147	0.042167
BCL6	16.2609	16.9981	10.412	24.7786	23.5279	23.3656	0.041173
CITED2	58.9452	55.0929	66.1055	104.811	95.0228	96.34	0.000977
NRBP2	20.6637	14.8481	15.7121	31.0765	26.816	26.357	0.010267
SLC46A1	3.25364	3.28321	1.94551	4.99521	4.6855	4.28047	0.036404
PLD3	120.207	116.132	125.058	202.277	198.863	194.047	2.57e-05
ATF5	111.033	82.9814	93.9577	173.299	155.491	145.482	0.005733
CDH11	98.259	87.2137	79.0554	151.656	141.305	142.854	0.00231
TMEM43	70.6795	69.7857	64.9733	112.542	112.854	113.147	0.001455
NLN	7.06975	6.41074	5.25572	10.985	9.7208	10.179	0.004791
KCNMB4	0.812349	0.71211	1.05282	1.62551	1.31408	1.31488	0.018157
CSDC2	4.02229	3.37853	2.67888	5.08427	5.60507	5.95158	0.013153
AMIGO2	11.8583	10.2024	10.9377	19.2248	17.529	17.7417	0.000596
TMEM164	6.31353	6.81492	4.29971	11.2891	9.04974	8.44754	0.03132
MSX1	0.430568	0.686814	0.782077	1.16359	1.128	0.848374	0.046224
TCAF1	16.0131	15.7006	10.488	24.8193	22.6103	22.3963	0.022366
USP33	27.6883	21.1909	18.6408	40.5272	34.1814	37.0206	0.014176
42068	10.4531	12.4501	11.4175	20.6378	18.7693	17.4094	0.004592
FCGR1A	0.618588	0.715023	1.00309	1.14646	1.34144	1.38061	0.027264
CDR2	8.10834	8.99097	7.16041	13.8306	13.5233	12.8644	0.002761
TMEM86A	20.1141	18.4171	21.333	34.517	32.4509	32.3913	0.000336
ST5	22.4689	20.565	14.0331	32.5756	30.8833	31.2775	0.034674
B3GALNT2	43.4022	42.1773	54.9173	77.0566	78.5082	78.1864	0.01574
MYOZ1	2.48716	2.06728	1.63743	3.49554	3.16862	3.65247	0.01429
LBH	20.9573	20.1443	21.1855	36.1023	34.6988	33.1359	0.001479
MAP3K7	34.2977	29.9958	20.2692	47.0614	47.6017	46.5572	0.044377
PPP1R13L	4.41897	5.46863	4.77414	8.41577	8.3893	7.68193	0.001423
GADD45B	9.32346	7.66002	10.678	16.1932	15.3882	14.6447	0.008185
BCAT1	19.3419	16.4922	13.2633	28.5489	26.6037	26.9813	0.016426
CCDC3	6.32474	3.86411	4.53075	8.97973	7.37357	8.29007	0.025827
HES1	9.31002	9.30816	15.3335	18.6261	20.491	17.7912	0.047562
ELN	30.2499	24.506	32.1039	49.8545	47.9665	47.9617	0.009246
FAM210B	48.9749	41.3646	46.4786	79.4999	73.3166	77.1648	0.000527
SSBP3	7.31653	7.02498	4.45081	10.8571	10.7488	9.98918	0.033789
MAPKAP1	25.6897	25.571	18.5797	38.582	39.6309	39.2343	0.019808
SMAP2	11.6204	11.8473	8.22649	17.2326	18.1567	17.948	0.020586
HECTD2	1.7905	1.63316	1.49303	2.80868	2.75094	2.71501	0.00311
CCDC50	46.2412	38.3447	43.7255	77.4646	69.2412	69.5314	0.001298
SYVN1	25.8918	27.1138	16.4672	41.0763	38.7505	37.3275	0.032067
JADE3	2.85627	2.52862	1.69951	4.08235	3.92915	3.93636	0.039794
GULP1	4.13954	3.16206	2.32983	4.64361	5.10515	6.51786	0.045494
ZDHHC9	30.8379	29.2003	20.4383	44.3224	45.4023	46.2281	0.026326
COL5A3	23.4222	23.3691	17.4035	37.2698	36.5776	34.7602	0.010167
IFT122	11.9885	11.0644	7.92104	17.4877	17.3653	17.6155	0.027923
PKIB	5.84802	6.24284	7.57994	12.1362	10.4457	10.7763	0.003452
HTRA1	345.173	338.168	483.609	667.354	666.472	653.747	0.027812
OSR2	12.8999	16.4797	14.23	27.1652	23.6584	23.458	0.003245
CD81	243.055	217.931	284.068	416.973	426.554	427.151	0.010211
ERBB2	10.6034	10.9625	8.53679	18.4312	16.7787	16.3029	0.002184
KCTD1	3.66731	3.25815	3.67914	5.8844	6.09713	6.16923	0.000322
VWA1	13.1022	11.6083	16.0162	23.533	23.2022	22.9743	0.016285
S1PR2	23.834	18.5552	19.3739	36.2134	34.3975	35.2669	0.00746
SSBP4	27.9887	25.8665	36.0687	56.2734	49.78	48.1179	0.006587
VOPP1	9.24977	10.1304	7.93066	15.2422	16.1207	15.5484	0.004172
C11H2orf50	1.40117	1.20692	0.821199	2.01636	1.89467	1.98196	0.035606
C22H3orf18	1.66168	1.69188	1.74246	3.15298	2.54713	3.06513	0.021677
WIPF1	10.5645	7.65431	6.42716	14.9032	13.3983	14.104	0.029308
NOVA1	8.52581	6.57458	5.18017	14.1502	10.1129	10.6357	0.041374
SLC8B1	9.99741	9.30816	8.04902	17.0115	15.3356	14.7367	0.001996
SLC5A2	3.67255	3.49971	2.81654	6.22421	5.55076	5.42265	0.002661
LMAN1	79.8968	83.8074	47.046	119.017	123.137	120.976	0.047522
NUDT4	21.7814	20.7541	18.4935	37.2518	32.9402	35.067	0.000958
CRELD1	7.64182	5.54873	8.09944	12.6281	12.7733	11.3184	0.008924
UPK1B	2.53487	2.16411	1.78335	4.26531	3.2053	3.72652	0.017137
ENPP2	4.85185	7.15223	4.41249	9.82181	9.08641	9.45348	0.036053
PARVB	8.36369	9.83406	5.46485	13.2741	14.2853	13.333	0.039439
MEF2A	12.0584	12.8882	10.1568	22.0941	18.9363	19.6706	0.002656
LOXL1	83.7408	96.4899	86.8186	158.608	155.933	147.246	0.000245
TXNDC5	410.717	383.74	389.062	687.785	695.128	665.022	2.09e-05
RAB15	0.795787	1.31513	1.03135	1.78538	2.07396	1.58248	0.020898
CRY1	3.47092	3.01052	2.42724	4.81829	5.24164	5.36993	0.007209
CYR61	157.393	157.241	187.447	290.437	293.496	286.791	0.005231
HSPA12B	6.3899	6.33011	5.56642	10.8338	10.7717	10.1162	0.000244
ALDH1L2	132.733	96.6703	82.877	178.981	181.362	181.411	0.035412
PAK1	6.3958	6.25535	5.19243	10.5132	9.99956	10.4646	0.002752
PLCD1	23.8382	19.6045	17.3592	36.0759	35.901	33.5887	0.007763
CEP162	4.81853	4.74335	2.39522	7.80666	6.27257	6.69546	0.045127
PPAPDC3	4.15817	4.91986	4.54078	7.417	8.69863	7.58513	0.004696
POLR3G	4.40322	5.05411	2.88603	6.66426	6.97203	7.89314	0.02278
LZTS2	28.4394	25.9111	28.5124	49.8546	48.5162	46.2671	0.00014
GLB1	68.8995	60.6985	81.9496	123.719	124.022	121.523	0.012518
LTBP3	48.2736	50.2714	42.1966	85.1136	82.5004	78.2826	0.000449
SLC27A4	2.159	2.00013	1.5173	3.2391	3.50872	3.17299	0.007123
CEBPA	2.48393	2.33668	2.41785	4.71544	4.30617	3.6327	0.027419
COLGALT1	40.0519	41.1585	31.3959	64.6739	66.9383	65.8541	0.009279
CYB5R3	372.006	342.581	284.614	576.832	598.079	577.444	0.006967
SMPDL3A	5.37923	3.58267	5.57846	8.37279	8.23155	8.89654	0.0208
SEL1L	72.8525	62.601	39.0867	102.737	102.931	100.766	0.047381
DDR1	11.8022	12.0064	8.24632	19.5882	18.3588	18.377	0.014628
OS9	131.921	112.546	128.457	217.187	218.726	219.456	0.003636
TFPI2	231.039	331.738	370.911	547.65	548.276	548.934	0.029514
C5H22orf23	2.11248	1.60858	1.49378	2.63302	3.35315	3.21305	0.010842
SCAP	32.5673	30.8701	17.9016	49.9181	48.5043	45.3772	0.037458
FAM110B	12.9168	10.786	11.1431	20.2272	21.7633	19.6545	0.000613
KIFC2	5.53127	5.29265	4.42987	10.5313	8.63933	7.83775	0.025573
PTRF	196.794	175.927	162.816	329.043	316.8	302.804	0.00054
NEU1	9.61522	12.1396	12.5177	19.9964	20.4374	20.2893	0.009408
CRTAP	73.8204	68.1477	71.9597	126.949	126.013	126.674	0.000687
ZNF383	2.64298	2.37448	2.28629	4.65169	4.12475	4.21052	0.00126
RBP4	58.2156	62.089	87.3576	122.058	123.999	124.024	0.026812
TANGO2	8.15005	7.32419	7.95087	13.3918	14.7587	13.6182	0.000762
GLT8D1	35.8793	28.5448	40.5043	59.5917	62.1016	65.4192	0.006541
QSOX1	368.932	361.168	420.286	680.845	690.87	681.44	0.003008
PYCR1	114.562	93.6888	86.9782	173.627	179.517	174.288	0.008713
XYLB	1.10338	1.26954	0.650531	2.13053	1.70412	1.56817	0.034481
APLF	2.86337	3.13847	2.99437	5.25479	5.38693	5.44392	4.05e-05
TFEB	3.65738	2.84288	3.6483	6.38408	5.63526	6.13654	0.001829
NACC2	2.79897	3.04363	1.96225	5.14644	4.78176	4.05712	0.010842
HYOU1	58.2022	55.8125	46.477	93.9941	98.1999	95.5386	0.003549
ITM2C	44.6547	46.4387	50.1964	82.7105	84.7468	85.8557	0.000201
RELL1	13.0224	12.5022	14.8746	24.5284	23.6205	24.2903	0.001777
BEND6	2.82211	2.31261	2.54291	4.99072	4.43433	4.39337	0.001438
CASKIN2	6.38381	6.51906	3.4073	10.6999	9.3736	9.31549	0.034192
LARP6	53.2604	39.7241	49.5361	80.9189	88.7673	87.1428	0.002893
RTKN	4.68152	4.53074	5.96668	9.25639	9.0712	9.02869	0.010956
DNAJC3	61.8699	62.4415	54.4678	100.111	110.907	111.247	0.000753
PPM1H	28.4116	23.9126	17.3188	42.2289	42.6993	40.7217	0.025268
PIP4K2C	27.2133	23.1162	22.8	43.8179	44.0744	44.071	0.005085
PLOD3	68.22	67.2862	54.6616	115.987	114.305	113.194	0.005859
NUCB1	196.219	168.663	121.128	290.747	295.746	294.225	0.026227
LOC508933	1.30563	0.949984	1.28146	2.15838	2.05645	2.19487	0.007886
SERPINH1	511.471	459.608	526.432	898.271	919.694	897.473	0.000908
SLC1A4	31.2329	26.7174	15.9036	44.8296	45.5543	44.1762	0.046019
ATP1B1	39.1247	48.0299	29.8329	64.7388	74.6783	73.9963	0.010651
TMEM260	14.2283	12.1549	10.5889	22.3328	22.3285	22.8374	0.009183
CXCL12	37.5392	36.867	31.2841	64.4853	64.5528	63.975	0.004337
NEK8	2.88359	2.85002	2.16903	5.19458	4.43694	4.81802	0.002435
CACNB1	6.46901	5.07333	5.46179	11.1044	10.105	9.89022	0.001154
CSGALNACT2	16.2942	13.2923	10.8369	24.9869	24.5623	24.6042	0.018532
LOC785804	0.849572	0.709857	0.889148	1.63376	1.34521	1.52293	0.004134
FGD1	7.67292	8.03164	3.9371	12.8579	11.7329	11.5658	0.042148
SYNC	4.86849	4.95101	3.53419	8.36748	8.32306	7.89505	0.009112
ARHGAP10	13.0151	13.5366	11.6112	23.8358	23.1248	23.3485	0.001059
SBSPON	2.40283	2.55523	3.86741	5.5406	6.14025	4.64447	0.017277
PRDM8	7.03337	6.6252	4.85073	11.8948	12.3859	9.99847	0.006148
DOCK6	9.10041	9.21675	7.09996	16.279	16.0906	14.719	0.001577
TRPV4	0.918675	0.595696	0.402922	1.24419	1.32867	0.984065	0.046902
JAG1	16.4955	12.8827	10.7551	25.7138	25.1185	23.6498	0.012644
PDGFA	4.70586	3.96991	6.47839	10.3808	8.85821	8.96689	0.011702
MAB21L1	0.807663	1.53038	0.997578	1.89439	2.27867	2.04368	0.0291
NT5C2	28.116	28.0115	21.0265	48.833	46.2692	48.6937	0.005904
FBXL4	6.91799	6.03676	6.61354	12.3461	12.4188	11.7619	9.49e-05
LIMK1	10.801	8.97466	7.64863	17.4011	16.7682	17.0389	0.010665
SHC1	78.8851	83.0141	49.3629	136.018	130.313	128.154	0.024339
TMC4	3.20884	3.20907	4.43792	7.00004	6.74998	6.52649	0.010384
MAFK	16.657	16.8946	11.0667	30.0056	28.4345	25.0114	0.006869
MAGED4B	20.5853	21.3686	30.3369	45.6479	45.6471	43.9972	0.018945
GCNT1	0.575488	0.573738	0.536591	1.08132	0.924892	1.14884	0.015207
RNPC3	17.0741	14.3165	9.78135	27.6157	24.2616	25.2904	0.016634
RASGEF1B	1.81481	1.71264	1.87305	3.22223	3.51678	3.38639	0.000418
EPB41L4A	8.83217	9.89358	10.1352	18.7578	17.489	17.8716	0.000108
GTPBP2	73.5901	55.3843	37.5322	105.275	106.379	102.359	0.040435
LAMA4	94.9246	76.6622	41.1423	126.81	138.698	137.074	0.050399
SLC40A1	13.837	14.2019	11.7328	26.853	23.2416	25.3449	0.001172
ARHGEF25	21.1815	17.2448	21.3672	39.3096	37.7819	36.4343	0.000892
ARHGAP18	12.2334	10.2004	12.3622	22.4152	21.8026	21.9749	0.002775
ASPH	26.0487	27.0015	15.8543	44.5399	42.7646	43.8366	0.026279
CD37	0.962824	1.18903	0.579192	1.46332	1.92779	1.80693	0.024211
FAM83G	2.18488	2.71069	2.01843	4.75691	4.45273	3.99314	0.00237
PAQR7	4.42847	4.23204	2.90954	6.646	8.19173	7.3045	0.005809
SELV	8.51922	5.95863	5.36923	12.7635	12.5161	12.7836	0.023686
TMEM220	4.78069	3.67075	5.09437	9.10773	8.44216	8.44831	0.003444
DUSP7	10.7263	13.2833	6.1705	19.1777	19.6058	19.4548	0.045615
ATP13A2	9.20595	8.47853	7.42499	17.5369	16.2978	14.8082	0.002117
AJUBA	10.8097	8.81733	6.04701	18.5253	15.5889	15.7118	0.011559
FCHSD1	7.39572	7.64974	3.65573	12.7361	11.9596	11.6332	0.038162
ZFP36	22.168	29.5923	19.0022	45.4635	48.0426	43.9711	0.011233
LHFP	21.3244	19.9845	20.2342	41.1372	40.5303	37.9025	0.000733
ADPRHL1	1.20542	1.75415	2.23945	3.06026	3.26984	3.79953	0.013784
RNF122	0.43212	0.77284	0.65408	1.34405	1.00144	1.27715	0.015419
SEPP1	25.8789	18.3469	27.0257	46.9425	44.921	47.127	0.010371
CTPS1	25.3888	21.3044	23.8558	46.8871	45.0302	45.9386	0.000665
OTUD5	32.0261	34.7586	16.1664	54.7186	53.9862	53.4887	0.044452
SAMD12	3.71408	3.10603	1.48897	5.42029	5.15574	5.7176	0.049965
PLOD1	53.8727	58.6115	42.8556	98.2637	104.88	101.933	0.003618
SSBP2	27.7348	21.649	25.2508	49.5043	46.9722	50.1165	0.001099
PCBP4	28.1958	27.1633	29.4034	60.9903	53.251	52.3934	0.00729
FST	77.8131	149.747	115.402	224.555	224.507	225.289	0.033575
SH3BP5	9.89296	10.5059	9.89686	21.919	19.6856	18.0439	0.010953
FAM71D	0.765733	0.472818	0.59224	1.27461	1.25939	1.07074	0.006357
CRIM1	56.012	44.9018	25.9842	84.972	84.2863	81.8099	0.040607
BOC	2.15087	2.29395	1.50349	3.98847	3.98255	3.81269	0.011795
PPAP2A	53.3804	52.5905	43.2315	90.8802	101.529	103.218	0.000736
ATP2A3	0.963211	0.899386	0.709307	1.72177	1.90085	1.47396	0.007659
NMNAT2	1.55647	1.35762	0.81532	2.35416	2.75249	2.29421	0.013989
PLAT	111.495	89.3306	76.73	180.003	190.776	180.403	0.00688
HGFAC	1.93633	1.40876	2.24092	3.17437	4.69557	3.23745	0.046968
PCTP	10.1838	9.70589	12.1573	22.2227	20.4666	21.1299	0.000606
GPR137B	8.96966	10.1872	5.7827	16.5015	17.06	16.1666	0.020966
CASK	12.5995	11.1714	6.6534	20.051	20.1716	20.4794	0.02958
DUSP6	5.97176	9.78881	4.44792	14.4483	13.6491	12.2539	0.03724
IL1B	3.66931	3.81129	1.73339	5.83915	7.02262	5.57284	0.024259
CDKN2B	11.3075	8.23257	11.7068	20.4467	21.1282	20.9436	0.009078
TSPAN33	0.969255	0.725328	0.860709	1.89267	1.49208	1.7404	0.006169
PPFIBP1	35.2269	32.2123	20.1607	60.8297	57.78	57.1674	0.018842
LOXL4	41.3965	25.5895	21.7687	58.9115	61.7488	57.4661	0.033711
ADAM19	21.8948	19.8162	10.1169	34.6312	35.2348	34.1575	0.039986
DSEL	11.1274	11.1292	6.53658	20.9491	18.0225	18.903	0.010217
NAB2	18.2688	19.9926	18.2508	39.5852	38.0301	36.093	0.000352
CERS1	4.46073	5.6315	4.41661	10.6233	9.46531	9.11579	0.001363
A2ML1	0.736037	0.572311	0.337346	1.25181	1.03511	1.02922	0.021314
GATSL3	8.07899	6.63059	8.82236	16.6287	15.5696	15.3877	0.00117
GPD1L	2.63139	3.88334	1.50217	5.57231	5.59506	5.05392	0.050149
FABP5	51.413	56.1484	90.5623	139.206	127.471	134.673	0.024791
EZH1	11.9013	10.9143	7.55646	21.3229	20.1255	20.1838	0.010541
LARGE	18.9575	17.985	11.4285	33.078	33.6108	31.6732	0.015281
NEK6	15.1713	16.9652	19.7539	34.9466	34.7657	36.0078	0.003174
TMEM8B	1.58115	0.882334	1.43883	2.70443	2.96711	2.32155	0.008984
ARNT2	1.86004	1.48351	0.641787	2.89098	2.79436	2.47971	0.048523
EPHB2	6.55218	5.90433	3.60066	10.1567	11.0319	11.7221	0.011672
EFNA1	3.50924	2.38421	4.09007	7.16235	6.86074	6.44946	0.010749
SLC17A9	13.7036	15.2063	13.7782	28.628	29.717	29.3197	4.74e-05
MMP16	6.0413	6.30702	2.61862	11.0513	10.0991	9.65066	0.035629
C10H15orf59	2.83132	2.21989	3.06822	5.35628	5.74443	5.61107	0.002674
LPL	10.374	7.84611	9.19502	19.7725	18.1394	18.5473	0.000773
TRIB3	42.8955	33.3023	34.1987	78.6212	77.6209	71.257	0.000752
RHBDF1	28.8808	24.2938	20.94	54.1116	51.3406	47.5909	0.001072
GLT8D2	3.8784	3.4277	4.22363	7.79006	7.84227	8.2207	0.00039
SLC25A27	2.6043	2.47795	1.93532	4.1515	4.80078	5.56637	0.012608
LOC538768	3.2968	3.22702	1.79648	5.42129	5.64723	6.15399	0.01439
TULP1	0.44055	0.496049	0.621338	1.13374	1.2351	0.857292	0.023413
PLIN1	2.06964	1.46343	0.837143	2.89296	3.26677	2.91715	0.036648
BDNF	0.889265	0.560394	0.789677	1.62564	1.82526	1.20227	0.029768
CHSY3	0.84387	0.707355	0.859566	1.40324	1.7386	1.86864	0.016239
FKBP10	114.239	101.142	98.4556	213.314	223.777	216.257	0.00013
C29H11orf84	11.9065	12.8042	17.7641	31.0229	29.1174	28.3876	0.006296
CORO7	3.31545	2.93811	2.34194	6.4353	5.95758	5.56994	0.001252
CACNB3	20.1248	14.6576	12.2514	33.819	32.5148	32.0592	0.014448
IL33	0.957892	0.588904	0.518345	1.49427	1.31054	1.51954	0.017099
PPDPF	238.605	214.601	224.563	463.324	473.524	485.365	1.33e-05
PTGDR	1.13158	1.01081	0.663203	1.94214	2.13216	1.82007	0.005793
SMO	24.5443	23.071	17.5785	46.6773	46.4524	43.8968	0.003015
KCNAB1	4.88822	4.31967	4.05344	9.7621	9.20294	8.92187	0.000152
DPYD	6.76998	4.981	3.59469	10.5173	10.8644	10.8985	0.023861
CLU	234.508	193.347	321.629	519.484	525.245	534.267	0.017179
PNPLA2	16.0899	11.8771	15.551	33.3185	29.1683	29.343	0.001053
MATN4	0.468651	0.411701	0.787098	1.28001	1.24214	0.999482	0.015646
ITGA10	0.693353	0.816072	0.430396	1.50271	1.35046	1.24399	0.009148
DDOST	101.373	104.819	85.1053	198.176	211.021	206.86	0.000338
RARA	19.9138	21.9997	11.9959	40.3737	37.8905	35.9074	0.012119
FAP	31.8268	23.2223	27.4322	58.4063	56.0953	60.5009	0.001632
GAL3ST4	2.51299	2.47103	2.98051	5.71523	5.83776	5.36026	0.000181
DNMT3A	4.50026	4.29772	2.38599	8.85732	7.82856	7.17696	0.009021
NINJ1	16.3705	14.9542	17.7852	32.7444	35.9745	36.2956	0.000322
RCSD1	16.5788	13.7832	12.2241	30.6225	31.2039	29.2667	0.001963
SEMA4D	0.819082	0.889564	0.290168	1.49553	1.32314	1.46117	0.047987
SPARC	3552.13	2728.46	2331.34	6263.79	6124.38	6052.07	0.010127
S100A1	3.56598	3.85753	8.10765	12.4834	11.1077	9.95918	0.036509
LGALSL	2.75862	2.40304	2.17605	5.50872	4.84661	5.50143	0.0007
RSPH10B	2.11332	1.48554	1.65399	3.91091	3.98331	3.45947	0.001322
RAB3D	11.0633	12.4985	5.37726	20.6936	21.1262	20.8103	0.035101
PC	34.957	27.6289	26.5945	69.8645	62.7158	60.5709	0.00086
PLAGL1	35.5597	32.5857	14.3462	63.7555	57.9783	57.0033	0.030743
PLXNA3	12.3859	9.85602	11.2436	27.0507	23.037	22.4758	0.00415
CCDC8	11.4237	8.68347	8.19352	20.5491	21.0829	19.7245	0.003606
NYNRIN	15.8973	14.354	7.72915	28.5319	27.1908	26.6818	0.023134
RCOR2	4.05698	3.2971	4.67904	9.23149	8.28043	8.63506	0.001104
ZNF703	2.36741	2.56212	1.56276	5.09986	4.69065	4.34962	0.003533
KCNJ2	1.57176	1.53456	0.86632	2.93352	2.80087	2.92902	0.017966
H2AFY2	0.810519	0.761701	1.10473	1.98759	1.88029	1.97819	0.005955
FGF2	13.5311	16.2451	10.0821	31.4024	28.3841	27.4907	0.003052
BAMBI	0.684385	0.485194	0.804363	1.3247	1.44274	1.5614	0.00332
CCDC69	0.51891	0.503836	0.420728	1.11358	1.10028	0.952249	0.001745
CDK14	19.835	16.0098	11.8108	35.3397	34.8617	34.3969	0.013633
MYOC	11.507	8.35296	8.55231	20.148	21.7559	20.4887	0.002538
PTPRF	20.0828	21.0085	7.46986	37.5337	35.2621	34.016	0.040848
GFPT1	18.7682	18.7201	6.10122	33.0717	32.3972	30.6198	0.04966
KLF13	11.037	10.2566	3.31113	19.2964	16.3108	18.7152	0.042962
CRISPLD2	75.994	68.8056	37.58	135.983	135.822	130.874	0.022977
ANGPTL1	0.821052	0.799132	0.778533	1.98256	1.68125	1.63509	0.011672
SAMD14	0.818029	1.09684	0.592189	1.97492	1.57684	1.98802	0.007167
FAM8A1	11.572	10.8995	4.36731	19.4407	20.7966	19.0779	0.03663
LOC790886	4.89663	3.508	6.79701	11.3327	10.6547	11.6125	0.016824
SLC25A15	21.1093	18.6253	8.42456	36.6263	36.3088	33.6073	0.031439
ZNF608	0.832217	1.02283	0.31802	1.67581	1.45166	1.6808	0.040433
TIMP3	104.295	137.578	77.4623	251.058	228.472	227.875	0.008557
IGSF9	1.22484	0.837985	1.004	2.54619	2.0601	2.18864	0.003109
PLEKHG1	3.15264	4.78044	1.8016	7.38202	7.01586	7.24314	0.042147
SMOC1	1.14615	0.690679	0.356228	1.77858	1.79969	1.30746	0.038096
EHD2	131.48	106.543	67.0688	238.606	225.804	217.229	0.014351
SCRN1	6.37135	4.71898	3.38617	11.5935	10.6176	10.1898	0.009383
GPR161	3.21954	3.85171	1.35426	6.46284	6.4561	5.96805	0.037988
SRC	13.2962	12.9049	5.22278	22.8275	24.2545	23.4134	0.035636
SH2D5	0.93615	0.899183	0.884944	2.16804	2.04174	1.89466	0.003762
GYPC	10.6891	9.52108	16.4285	25.8261	27.8973	28.5555	0.010906
AMY2B	8.01615	5.08591	9.49123	17.8108	16.2461	16.7866	0.011185
CYP8B1	0.383871	0.653149	0.306794	0.861231	0.850947	1.31369	0.045429
SERPINC1	1.49435	1.48492	1.66418	4.06712	3.42121	2.99013	0.02188
HSPB6	194.78	163.617	105.598	364.634	342.821	339.751	0.012073
ADAMTS10	17.127	14.4613	7.85899	32.6713	29.258	27.3614	0.011821
COL6A2	395.082	415.32	211.416	790.418	783.9	739.556	0.017314
RAPGEFL1	0.537164	0.696904	0.372065	1.2172	0.940699	1.48288	0.0292
FXYD6	44.0135	59.0139	69.2565	136.476	129.637	125.352	0.003902
NECAB3	3.37783	2.73487	4.57602	8.9777	8.01961	7.33424	0.003379
CPQ	4.82083	2.96907	4.56194	9.14534	9.53127	9.49106	0.009413
TSC22D3	38.7201	28.7387	39.6473	81.9252	80.7049	81.7474	0.005333
42251	0.951785	1.12461	1.09171	2.43195	2.37361	2.4429	0.000372
NECAB2	4.96208	4.97698	8.29952	16.5092	13.0621	12.2857	0.010533
STK40	21.8241	21.6274	8.43691	39.8763	41.597	37.97	0.030977
ISYNA1	4.20878	5.11817	5.74028	11.9049	11.6734	11.1184	0.000938
DENND2C	1.4952	1.8049	0.901616	3.5472	3.12413	3.0079	0.007332
YPEL2	13.2544	11.6614	4.1915	23.6932	22.0892	21.32	0.03861
ZNF389	1.48655	1.32991	0.565745	2.59399	2.4584	2.77243	0.026038
CALHM2	13.5503	12.9631	13.1137	31.7661	30.1964	29.9346	0.000433
LOC512684	5.38514	5.08504	5.7867	12.9109	12.3722	12.5958	1.68e-05
ACTA2	78.1135	71.9312	109.765	197.077	199.639	208.667	0.006366
LOC513767	4.37397	4.00982	5.4244	11.3359	10.2254	10.696	0.000469
SGCD	4.9582	4.76568	3.55622	9.30558	10.4274	11.312	0.001676
FAM171A1	31.5843	30.635	26.0119	71.1951	68.6205	67.4036	0.000127
ABCC3	3.95863	4.30184	2.5122	9.18786	8.24347	7.91397	0.002916
MARCKS	14.7547	12.5088	16.8146	36.8727	37.7044	29.1273	0.008706
LONRF3	1.37896	1.14452	0.477865	2.3266	2.52248	2.21247	0.027642
SYNGAP1	1.48582	1.42205	0.32043	2.92077	2.47026	2.22761	0.040855
FAM102A	2.72712	2.16356	0.691918	4.54025	4.51003	4.1479	0.047494
SLC38A5	19.4913	15.6163	22.9932	48.8229	45.429	43.349	0.00083
TNC	19.3973	18.7872	7.72289	32.146	39.4107	37.3291	0.015039
DPYSL3	107.138	123.645	48.7277	222.3	226.707	216.652	0.028127
SLC29A2	2.34931	2.45233	1.42067	5.07675	4.69664	5.0475	0.006827
TXNIP	76.9468	92.1357	68.532	185.566	186.409	194.774	0.001195
LOC514257	1.69438	1.32348	0.399459	3.11177	2.47631	2.56572	0.03575
SFRP2	112.368	70.3491	84.6975	213.19	208.606	216.296	0.00818
MYH11	2.28128	2.20953	1.28239	4.48425	4.82506	4.48247	0.008125
TRIM56	16.1445	15.7523	11.3229	33.6414	34.6911	35.0558	0.003651
TTR	0.584129	1.15361	2.33421	4.02516	3.05219	2.66535	0.047825
SARM1	2.84879	3.19638	0.804921	5.46699	5.72356	5.22819	0.046185
TMEM63A	41.4189	32.9228	15.7385	74.3713	71.73	70.2889	0.028195
PLEKHD1	1.45262	1.52388	0.810572	3.69942	2.80671	2.59755	0.016205
RGL1	16.2524	15.5338	9.02747	35.2818	31.2059	31.8001	0.004656
SYT4	33.2362	31.5685	33.5916	83.6905	76.1718	77.279	0.00145
IGFLR1	1.67063	1.8067	1.32009	3.90693	3.95444	3.74688	0.001197
ADM	24.3794	17.6041	36.2756	61.8467	64.2717	63.3572	0.019575
APP	398.827	328.676	285.095	823.039	823.525	815.584	0.004472
TGFBR1	30.3561	29.8227	8.39256	56.444	54.7528	55.7072	0.044841
PAQR6	6.8968	4.99463	6.6842	15.9447	15.3433	13.9865	0.000443
IQSEC1	4.99342	5.13501	2.76762	11.0019	10.3874	10.0995	0.008844
PRKG1	4.61925	4.08902	1.08183	8.14272	8.38307	7.38287	0.042498
SLC6A8	4.57436	4.17475	1.65969	8.55869	8.98621	7.88562	0.021895
FCER1G	4.08883	2.00684	3.14215	8.29139	7.66947	6.63762	0.005144
INADL	3.48715	3.61707	0.873477	6.67546	6.78595	6.12417	0.043432
EVC2	7.26181	5.84592	4.28757	14.7152	14.2601	13.7584	0.005966
ITPR3	2.81375	3.08679	0.796979	5.66878	5.53836	5.25272	0.042458
ELP	2.91408	2.67632	2.82298	6.83502	7.19385	6.64838	0.000319
TCF7L2	34.5508	26.857	7.0103	60.1113	54.6209	53.4477	0.048567
SLC16A14	0.416458	0.286564	0.554728	0.9893	1.22186	0.894246	0.008791
SMARCA1	5.16934	4.5644	4.57152	12.0657	11.9783	11.4828	1.38e-05
LOXL3	14.9066	11.7374	12.2736	34.7095	32.3569	29.5951	0.000842
SLC12A2	4.51791	5.54704	1.38961	10.155	9.64207	8.67594	0.034038
ALDH6A1	21.0857	15.0666	5.46372	38.0045	33.9873	31.5904	0.03116
OBSL1	3.60432	4.22573	3.5113	10.3403	9.31739	8.66367	0.002424
MLXIPL	1.88789	1.25477	1.02573	3.9987	3.16627	3.24454	0.004933
ESRP2	0.662439	0.474428	0.378163	1.48621	0.944012	1.35712	0.026225
SERPINB9	9.48288	8.18712	4.00328	16.934	19.348	17.9247	0.012287
MAN2A1	21.3652	20.0181	8.9316	40.8791	43.1509	41.958	0.021121
DZANK1	1.35561	1.09714	0.830941	3.12212	2.48649	2.61382	0.003189
PDLIM5	10.5508	11.4098	2.40395	20.957	20.3551	19.7503	0.048994
RAPGEF3	1.26019	1.40657	1.05432	3.45817	2.86279	3.02954	0.002118
STEAP3	10.0244	9.4697	6.73281	20.1498	23.4812	22.2802	0.000723
SPTBN1	112.27	114.901	41.1213	226.847	224.756	224.635	0.030069
SORD	1.55442	1.55383	1.03526	4.01051	3.61805	2.83709	0.012639
SMAD7	6.51694	8.97422	3.68028	16.0023	17.3424	15.108	0.013153
PLA2G4B	1.41154	1.06618	0.650159	3.34442	2.45643	2.10679	0.029369
IGSF8	8.86364	5.74703	11.192	22.7136	21.9493	20.5792	0.007173
MKX	1.445	0.903911	0.424581	2.45528	2.44951	2.10894	0.028271
SMAD9	8.37698	8.57448	1.82923	17.2316	14.9166	15.5312	0.039133
AOC3	5.60611	5.3395	3.6174	12.4012	12.5628	12.0331	0.004671
AFAP1L2	8.2321	5.94966	6.10995	16.0389	17.476	18.0829	0.000478
PLA2G15	5.13568	4.4159	3.34286	12.001	9.87902	10.92	0.001312
MMP23B	33.6161	28.5317	53.1049	102.521	98.2321	92.5705	0.008391
LAMB1	164.487	159.913	118.837	383.559	383.121	371.752	0.002343
CTDSPL	9.81218	11.2907	3.35128	20.9415	20.9704	21.0086	0.034289
PGM2L1	1.08839	1.17103	0.648122	2.57111	2.51202	2.4393	0.008199
ARHGEF9	4.21847	3.57975	2.38385	8.22152	9.16238	8.96811	0.002845
TACR2	0.566097	0.355026	0.638042	1.30263	1.39969	1.34121	0.005895
ERG	1.0113	1.86857	1.33022	3.2757	3.79703	3.85021	0.002712
GNAT2	2.86047	3.04189	0.780039	7.47875	5.21755	4.72755	0.033702
LRIG3	1.22797	1.32918	0.69127	2.96819	2.84364	2.67652	0.005654
ARHGAP6	5.15011	5.89709	2.58606	12.5456	12.2412	10.9011	0.007595
TMTC1	3.56997	3.54568	0.628052	6.94208	6.7752	6.56961	0.048914
RFX2	2.45701	1.80348	1.47661	5.52168	4.6947	4.86007	0.001343
LRRC3	1.82439	2.41914	0.60003	3.9415	4.61841	4.18799	0.027395
PARK2	0.637803	0.210493	0.351543	1.33225	0.975069	0.853006	0.027494
RGS11	0.394471	0.459441	0.50042	1.32752	1.18674	1.0714	0.004167
HDAC11	1.98724	1.7551	2.28812	5.62974	4.9652	5.37912	0.000242
GLIS2	47.3325	38.5319	39.5019	116.035	112.917	104.422	0.000134
LURAP1L	11.0849	12.0359	14.483	35.5686	32.9827	31.6004	0.000194
PTPRK	0.737722	1.14383	0.607597	2.26788	2.17214	2.19059	0.011392
GPBAR1	0.647895	0.629075	0.712918	1.83277	1.81089	1.67096	0.000328
RECK	10.1012	7.46341	3.82917	19.7934	18.5793	18.7824	0.019019
UPK3B	0.894901	0.701222	0.355515	2.20147	1.32251	1.70141	0.029798
MIR6518	575.562	540.058	1352.93	2050.88	2289.07	2273.45	0.027244
JAZF1	4.36086	3.89545	1.62645	9.29458	8.94192	8.25782	0.014151
L3MBTL3	5.09803	5.5355	3.331	12.9667	12.3955	12.0962	0.003275
SLC46A3	6.02699	3.89358	3.08771	12.3216	11.5684	11.0112	0.006476
PCOLCE	230.218	179.684	177.877	540.915	532.354	509.619	0.000374
PTH2R	1.94102	2.76017	1.68356	6.35491	6.10392	4.73734	0.006232
APEG3	1.63028	1.96483	0.289541	3.53568	3.49346	3.47147	0.049699
SYNPO	7.83852	9.03346	1.86209	16.8419	17.5895	16.2398	0.037306
TMEM107	2.56531	2.38701	1.35257	6.17503	5.39046	5.54784	0.002546
NUMBL	7.36524	7.9848	5.88931	20.0987	19.1132	18.577	0.000173
IGFBP4	49.5152	60.7636	66.6722	169.693	159.081	153.542	0.000127
C28H1orf198	37.9443	35.2019	13.886	83.1342	79.6773	74.6204	0.015059
CPZ	1.25247	1.3874	1.41343	4.07835	3.45123	3.53215	0.004766
IL20RB	0.587035	0.443028	0.605372	1.46573	1.59515	1.40411	0.000257
RNF125	8.96997	7.21152	2.05294	15.6639	17.8343	16.3155	0.028032
ARHGAP27	0.327478	0.860947	0.254454	1.44901	1.21998	1.27635	0.036516
SCARA5	82.2081	50.7023	40.4321	165.024	155.113	154.128	0.010861
TMPPE	0.705681	0.726986	0.146872	1.38532	1.58876	1.35843	0.028003
ELOVL7	5.53895	3.04452	3.69554	12.2392	10.8609	10.5944	0.002302
MAF	1.00718	1.23906	0.263054	2.52548	2.18888	2.20773	0.026368
SOX5	1.30402	1.25077	0.255437	2.63879	2.3664	2.75633	0.029789
MRI1	11.1928	11.3867	14.9952	34.3651	36.7157	32.9904	0.000194
EPHB3	0.864947	0.988301	0.735397	2.57019	2.43751	2.19378	0.000667
IGFBP2	1.85041	1.43594	2.79785	5.66619	5.65397	5.64789	0.012108
TTC7A	3.86331	3.77198	1.48963	8.81955	8.75181	8.02799	0.012768
SMAD6	5.9743	6.06717	6.1664	18.0091	16.8212	16.2787	0.001955
LRRC16A	7.85381	6.09104	3.39087	16.6946	15.7899	16.2269	0.012445
CTXN1	3.27927	2.06482	3.3335	8.42203	7.93887	8.02299	0.002853
FOXS1	13.9698	8.93869	17.4253	39.7085	37.5942	36.7673	0.005189
FAM13C	9.34508	5.94021	6.58256	22.577	19.9082	19.3812	0.000764
MID1	4.04915	3.21853	0.905017	8.59172	7.69803	6.86589	0.017768
PAK3	0.866412	0.854355	0.188849	1.8378	1.8857	1.68918	0.028232
ITGA7	3.3821	3.31491	3.03622	9.2507	10.1711	8.24378	0.006937
COL1A2	2532.31	1861.57	2051.91	6231.69	6170.98	5920.72	0.000498
PKNOX2	4.41443	4.23642	0.824647	9.96434	8.86082	8.19836	0.023532
SOX4	1.46043	2.52054	1.3394	4.96852	5.54606	4.69748	0.003122
GNAL	1.87782	1.47141	0.921525	4.13904	4.07745	4.00859	0.009719
CSPG4	3.90699	3.32383	1.82007	9.39361	8.4941	8.05092	0.002996
SERPINF1	272.026	177.45	222.708	637.301	649.867	640.539	0.003686
CREB3L2	16.373	17.0993	2.09982	36.7335	33.9572	31.6497	0.035843
PLEKHA6	1.10967	0.912865	0.223108	2.11379	2.2742	2.07788	0.029617
LDB2	0.437401	0.372114	0.330154	1.32479	1.05041	0.914757	0.021524
SGTB	1.36423	1.90888	0.191281	3.46342	3.18332	3.35816	0.046824
PRICKLE1	9.64167	9.30964	5.80799	25.0155	23.3119	23.7034	0.002151
C1QTNF6	5.10655	2.62494	2.9052	10.1675	10.104	10.7267	0.009621
MLLT3	1.24726	1.09316	0.894584	3.39791	2.84082	3.18956	0.00101
SLC26A2	9.9368	8.93331	1.82866	21.2853	21.1036	17.9537	0.022242
CAMKK1	1.17754	0.910705	0.332711	2.52176	2.25435	2.29982	0.016991
COL6A1	466.352	524.543	318.962	1311.27	1312.52	1215.51	0.001138
APOA1	19.8024	17.1661	48.5665	84.7492	82.125	84.5762	0.03075
ECM2	82.715	49.7622	32.0665	165.899	156.548	161.627	0.016363
DOK4	4.43925	3.40371	4.6712	12.4573	12.3857	12.0171	0.000866
LRP11	3.96458	3.55094	2.37216	9.95302	9.66969	9.54087	0.003569
TBX20	38.3336	39.4691	5.48588	87.5337	80.1951	78.3387	0.033208
ANTXR1	51.1248	43.2195	5.44219	97.8351	99.5866	98.4263	0.043341
DCX	0.746539	0.680474	0	1.75465	1.26087	1.21658	0.038385
VAX2	0.547609	0.794101	1.32623	2.34548	3.20032	2.38513	0.009066
CARD11	0.876307	1.05049	0.721576	2.75244	2.8167	2.30825	0.001828
DDAH1	23.8958	22.7086	17.0215	63.0614	62.5546	64.3303	0.001532
GRIK5	1.66587	1.62632	1.58237	5.77465	4.20738	4.6106	0.02017
MYO1D	13.3725	13.166	6.89874	34.8372	32.6826	32.7642	0.004959
ADCY3	7.91811	9.55574	3.46114	20.9762	21.4379	20.4901	0.0149
ITGA6	2.89476	3.29565	1.37223	7.81251	7.7381	7.25503	0.008535
CDC42EP1	15.0753	12.5646	14.4056	44.3478	44.0285	38.7225	0.001352
PMEPA1	7.12437	8.59686	3.44189	19.545	20.9482	17.5594	0.003697
RUNDC3A	2.04281	1.46141	3.41368	6.72885	7.28659	6.94853	0.010451
ATOH8	3.15302	2.16385	3.39408	9.08918	8.65556	8.65733	0.001508
THBS1	1047.18	826.504	407.267	2305.6	2321.3	2289.8	0.014265
JADE1	22.6427	21.3266	4.64451	51.7959	49.3411	46.5571	0.023437
C1QL1	1.06817	0.63478	1.17174	2.88989	3.2036	2.65204	0.001038
FN1	581.692	468.74	155.634	1224.3	1248.2	1200.81	0.022138
IGFBP7	223.115	209.547	293.597	720.496	757.353	743.25	0.00078
ANGPTL4	3.22051	5.25947	5.69416	14.3002	16.2754	13.0987	0.001407
GPX3	5.8853	6.3349	4.30206	17.6052	17.0768	16.4837	0.000454
SLC2A10	4.3806	5.81033	1.48528	12.3119	12.5709	11.3207	0.016826
SLC13A4	0.701427	0.489124	0.490131	1.89616	1.77155	1.56093	0.000957
FXYD1	23.085	18.0225	35.2088	81.2089	78.4613	78.6835	0.007401
FADS6	0.316126	0.550106	0.535926	1.22505	1.75193	1.40968	0.011156
SDC3	20.2481	17.1829	5.04441	48.2784	43.1127	42.8162	0.013336
C26H10orf82	0.302837	0.276038	0.46101	1.21326	1.15083	0.93767	0.002741
FAM129A	31.5537	25.3483	5.68851	71.3518	65.342	62.4045	0.01946
CEACAM1	8.00582	4.89078	1.32353	14.1717	16.0163	15.1237	0.026078
CDH13	116.345	73.1753	40.9509	242.114	252.474	240.131	0.014317
AIF1L	40.56	28.6777	25.2409	102.849	99.4466	99.8508	0.00307
SNAI1	1.02268	1.04126	1.07239	2.85581	4.02757	3.17713	0.022022
DMD	0.916619	0.743457	0.269023	1.98676	2.11801	2.09124	0.014969
CYB561	0.817572	0.652069	0.56266	2.29282	2.15972	2.08288	0.000128
CTGF	127.16	137.242	139.788	474.729	405.011	422.272	0.003854
SPON1	2.94058	7.29952	1.79477	12.7383	13.5349	12.5863	0.030251
SMIM5	0.895094	0.658983	1.14642	2.6647	3.43419	2.63121	0.006205
WDR86	1.14152	0.546266	0.912317	2.72112	2.94168	2.76713	0.003475
RGS7	4.83898	3.64642	3.47891	13.4088	13.5506	12.2098	0.000114
SLC9A3R2	5.09864	5.21546	8.11743	21.952	19.7523	18.6395	0.000546
PPFIA4	1.81639	1.27258	0.531332	4.68241	3.60804	3.58337	0.006121
LRRN2	4.51582	3.54947	2.83944	12.0507	12.3732	11.4866	0.000569
ADAMTS1	6.87062	13.9931	5.28194	32.345	28.057	26.079	0.005102
OMD	18.08	13.3686	6.89041	50.5709	38.461	38.2644	0.005425
LOC100336905	4.16176	2.56226	1.36157	9.99231	9.63022	7.24614	0.006183
FGFRL1	0.294851	0.640735	0.29029	1.71129	1.19355	1.18452	0.014184
ZNF697	2.57298	2.56816	0.721527	7.19041	7.4798	4.91756	0.012714
RDH10	7.39361	6.46758	4.01084	20.8352	18.9342	19.9631	0.001042
CYGB	5.07534	6.91902	6.30296	21.1254	20.5348	19.6107	4.56e-05
PODN	2.02974	2.11319	0.661731	5.92313	5.3647	4.84128	0.004235
PLXDC2	32.0352	36.3618	14.046	98.9116	90.2346	88.4661	0.003999
GLI2	0.886502	1.18963	0.140576	2.86497	2.44085	2.167	0.01326
LAMC1	163.359	137.252	55.7457	407.32	406.665	389.774	0.011025
FIBIN	7.14232	5.44216	7.4229	24.0257	21.9579	21.7196	9.35e-05
MEX3A	0.438978	0.560184	0.116945	1.13259	1.38667	1.27693	0.008612
NR2F1	7.0382	6.31577	8.27055	25.719	24.6425	23.2283	6.82e-05
EML5	0.25721	0.283121	0.420747	1.11363	1.0153	1.14275	0.000397
MFAP2	40.3198	36.4782	73.4991	179.173	169.593	163.758	0.004414
CACNA1G	1.13533	1.08888	0.382349	3.11426	2.90138	2.87368	0.008403
CLCN2	1.04982	0.672246	0.345837	2.73521	2.27715	2.08609	0.003953
PDLIM2	11.5796	11.0052	16.2607	48.2393	43.4315	41.8055	0.000278
RUNX1T1	1.63038	0.999477	0.357691	3.87299	3.12518	3.32582	0.008269
P2RX7	0.454218	0.395203	0.055002	1.2275	1.07554	0.824318	0.012446
ZNF521	6.10141	5.32892	3.50094	18.2652	17.0947	16.35	0.00036
ARHGAP24	2.74971	1.8595	1.44017	7.42685	6.7168	6.83676	0.001178
SPEG	1.37203	1.22475	0.693673	4.41508	3.68155	3.34349	0.003454
PRKCB	1.68803	1.32736	0.364191	3.68049	3.90006	4.19021	0.011405
FHL1	55.7046	55.7365	57.9011	204.345	194.884	193.925	0.000325
CGN	0.875271	0.652282	0.541627	2.77547	2.16178	2.31924	0.003446
RHOBTB1	2.52204	3.00799	1.15073	8.01852	7.84556	7.56598	0.007193
OSR1	9.88711	7.8452	7.90187	32.9746	28.3871	28.999	0.001151
MYB	0.843231	1.2346	1.07436	3.92073	3.7791	3.48516	0.000108
ITGB4	11.9113	12.0411	5.10207	35.6806	35.015	32.4212	0.003259
PEAR1	12.4064	9.63122	6.3927	35.5288	33.0157	32.4652	0.001027
CDH6	0.738668	0.285643	0.268341	1.40111	1.41416	1.79249	0.005797
CBLB	19.071	15.7206	2.29342	47.0677	43.163	43.2597	0.019446
KIAA0754	6.89132	7.11109	0.366048	19.3973	17.2679	15.3285	0.014804
KCNK6	3.73789	3.92764	0.770549	9.93355	11.8864	9.18779	0.00523
FBLN1	109.192	120.336	80.3055	370.471	390.346	378.219	0.000305
SRPX	28.293	21.3984	27.2904	93.71	96.0605	93.6018	0.000259
SLC8A1	2.48821	3.08703	0.428384	7.67106	7.36372	7.10564	0.01839
TRPC4	2.77634	3.00591	1.78207	9.83974	9.23167	8.83566	0.000203
THBS2	21.0584	18.4432	7.22191	56.0112	62.0758	54.7506	0.002952
SLC11A1	0.28701	0.457819	0.552213	1.78866	1.71428	1.30961	0.005951
NDRG2	3.48266	3.01037	3.34898	12.8484	11.8073	12.0034	0.000238
NCAM1	17.9267	14.1972	3.34482	47.3865	45.1013	41.8283	0.009915
A2M	1.17202	0.858765	0.57115	3.35096	3.43769	3.08968	0.000804
SARDH	0.349886	0.347272	0.170886	1.26905	1.03415	1.01112	0.001939
NPR3	12.3637	10.3606	4.15439	37.0151	33.8369	32.4723	0.002525
ABHD15	0.467205	0.552041	0.207441	1.65964	1.63982	1.42122	0.001213
LILRA4	0.565716	0.413597	0.188386	1.30887	1.37162	1.815	0.006548
FRMD4B	0.96703	1.28545	0.705978	3.95321	3.64835	3.82912	0.000615
PPP1R1A	0.643218	0.390865	0.856777	2.78309	2.44432	2.09641	0.002692
ADAMTS15	0.405309	0.788142	0.185101	1.71473	1.86111	1.80977	0.013076
AQP1	0.927552	0.831378	0.90016	3.44851	3.42202	3.61263	5.08e-05
LY6E	0.198213	0.772877	0.660058	1.55645	2.0871	2.78868	0.02908
CPE	6.36605	3.71086	7.33336	23.4868	22.161	23.1442	0.001585
HILS1	0.402869	0.506315	0.390275	1.88987	1.98909	1.29514	0.024328
RHPN2	0.266235	0.294918	0.325077	1.28173	1.14347	1.11358	0.001562
NFIA	10.9369	8.86607	1.53672	29.9902	28.4216	26.9527	0.011698
GPR75	3.22474	3.32154	0.967029	9.4318	10.7227	9.93793	0.003522
ALS2CL	0.524751	0.401784	0.643059	2.38992	1.95425	1.96342	0.002569
PLXDC1	1.65074	0.815516	0.831046	3.71807	5.05671	4.5223	0.003216
HMCN1	9.44808	6.80319	1.37427	25.1621	23.8254	22.1429	0.010039
ANK3	1.72361	2.10893	0.842117	6.66645	5.93038	6.43755	0.001164
FZD4	12.1961	10.3084	3.87713	38.8717	33.5318	35.1117	0.001746
SPRY1	14.1828	14.2185	14.9748	62.3088	58.3776	57.6542	0.00075
CFH	12.5805	8.09378	5.27225	35.1979	35.7053	36.8074	0.004385
NRK	2.30494	2.03358	0.541008	7.31333	6.37212	6.58277	0.003629
LFNG	5.65413	3.6143	6.02929	21.5052	22.0991	20.6717	0.00025
FBLN5	21.43	18.1472	16.1448	82.292	76.299	76.2384	3.25e-05
ENPP1	0.549254	0.443908	0.175587	1.76215	1.595	1.61651	0.002427
REM1	1.94283	1.19195	2.38881	7.3485	8.19941	8.06942	0.000248
SLC4A3	1.05731	0.992605	0.517129	4.11413	3.57062	3.30738	0.001044
CDKN1C	3.07972	2.38509	3.92387	15.4336	12.1698	12.716	0.003666
GALNT16	9.95566	10.7422	8.71929	44.7025	41.9153	40.1647	0.000328
GPC6	0.717793	0.930875	0.02332	2.7691	2.44497	1.9971	0.007157
TYRO3	6.25056	4.52624	4.79628	23.935	22.3701	21.3065	0.000107
NOV	93.6545	89.2955	79.1834	400.434	370.595	370.593	0.000219
FAIM	0.539955	0.287101	0.770602	2.42282	1.83817	2.77176	0.009784
GPC3	1.87522	1.3237	1.7011	7.79769	6.95205	6.82308	0.000479
ELTD1	2.63697	2.15459	1.74946	10.1762	9.03908	9.61657	8.69e-05
EFHD1	1.48209	0.746571	1.76637	6.30026	5.55498	5.85063	0.000449
ITGA2	1.87779	3.47151	0.461768	8.27455	9.08298	8.53528	0.011841
DFNA5	0.41013	0.322366	0.166265	1.3202	1.3835	1.32218	0.002615
RASL12	1.87104	1.76863	1.29938	7.53441	7.53307	7.0598	1.9e-05
FAIM2	1.8227	1.28001	1.32845	8.14	6.44187	5.45303	0.018157
AOX1	31.1846	21.9052	19.6197	115.802	110.198	109.181	0.000141
CHST2	3.94715	5.77646	5.41737	22.3769	24.3483	23.3339	2.15e-05
GABRA1	0.398291	0.180235	0.112879	1.2263	0.958054	1.01503	0.002162
CYP26B1	1.11851	2.04274	0.291496	6.32808	5.47096	4.21608	0.006865
PTN	242.999	200.782	298.76	1156.69	1149.8	1149.05	0.000912
EDNRA	0.918734	2.40762	0.801277	6.74803	6.6917	5.86399	0.002884
ARHGAP4	0.487368	0.373161	0.311607	1.77136	1.91226	1.81242	3.67e-05
HR	0.263727	0.237961	0.149032	1.04889	0.992079	1.01193	0.00032
AEBP1	83.4788	82.1262	52.9005	356.093	337.985	333.74	6.14e-05
PDK4	0.201189	0.437623	0.255806	1.67214	1.09469	1.45004	0.012127
LOX	168.772	137.919	40.38	608.365	538.258	503.526	0.001154
FGL2	0.478353	0.267733	0.134142	1.10145	1.53478	1.55086	0.005199
MIR2303	120.089	63.8529	0	404.138	266.208	205.485	0.038337
C28H10orf10	1.25425	0.5643	0.64257	2.86808	5.29338	3.57692	0.040612
GPM6B	0.317691	0.67568	0.024892	1.61417	1.78132	1.47092	0.009873
P2RY2	4.64326	6.25212	3.24818	22.9331	21.6041	23.1303	0.000298
LCP1	0.362986	0.441152	0.322335	1.57058	1.91583	1.91261	0.003638
ARHGAP20	1.23269	0.60502	0.331551	3.91571	3.30405	3.21122	0.001561
SLCO2A1	0.509518	0.622105	0.251365	2.39209	2.23803	2.02352	0.000331
LRRC25	0.110769	0.265037	0.295092	1.27364	1.04358	0.916097	0.005045
EFCC1	0.202536	0.201023	0.539563	1.65098	1.39181	1.63268	0.001279
TYROBP	0.373481	0	0.248741	0.837918	1.24187	1.06511	0.006395
FUT1	0.370782	0.283895	0.1778	1.34762	1.4466	1.42116	0.00035
NID2	50.3925	52.8451	22.1523	222.268	209.55	203.596	0.000494
LOC407171	1.41029	0.517151	0.259108	3.7914	4.01563	3.35622	0.004255
CDKL1	1.00354	0.962562	0.340735	4.01735	3.70766	4.17506	0.000571
PKDCC	21.3459	13.2733	16.0397	94.9581	84.1258	82.79	0.000321
IGF2R	66.2851	55.7862	26.0875	273.757	258.353	237.918	0.000227
DAB2	20.8534	14.6494	9.84745	85.342	75.3985	76.0962	0.000146
TNFSF18	45.7072	23.2199	25.9303	170.726	159.856	166.95	0.000657
LOC100126815	5.76396	3.12989	1.45089	16.9183	21.4716	16.4576	0.002318
GDF6	1.86942	2.12832	1.2304	10.8554	8.67811	8.53006	0.005009
SCG5	4.30577	3.05257	6.54641	24.931	24.5851	25.3029	0.001802
TGFB3	4.20585	5.13685	4.34498	25.0381	25.216	23.9571	4.85e-06
KCNJ8	0.701607	0.81831	0.964699	4.74764	4.66587	4.33737	6.57e-05
PLD1	3.9907	3.56232	1.11228	17.5363	15.4005	15.0637	0.000424
B3GALT2	1.24037	1.904	0.747076	7.02962	7.44778	7.09926	0.001108
WISP2	8.52171	5.64048	5.6253	40.6627	34.3261	35.3856	0.000953
ANKRD1	110.14	78.8855	144.737	651.86	587.608	631.604	4.45e-05
EPHX1	1.78463	1.55484	2.40579	11.0468	10.7243	10.5714	5.81e-05
DMTN	0.419685	0.274648	0.258013	2.00991	1.78911	1.62038	0.001727
CA11	0.730016	0.341579	0.933498	4.12731	3.72201	3.5975	0.000191
BGN	317.144	317.178	201.645	1633.66	1648.05	1543.13	1.54e-05
CD36	3.68102	4.53105	2.38196	23.0321	20.0443	18.8821	0.001218
GLRB	0.595965	0.533166	0.415818	3.28962	2.82045	2.99992	0.000978
PLCB4	0.826764	0.800856	0.556083	4.33417	4.33686	4.26738	0.00027
ARL4D	4.97431	3.10092	8.03481	35.5647	28.4542	31.633	0.000797
CDH1	0.658065	0.121705	0.152444	1.95783	1.68075	1.92565	0.00443
LMCD1	0.561537	0.358291	0.807815	3.50233	3.23645	3.61279	8.64e-05
DNM1	2.26175	2.17282	1.45541	13.8993	10.5967	10.8687	0.008455
PTPRR	3.91044	3.53827	4.01382	23.9808	22.1106	22.9711	0.000378
ADAMTS12	1.3732	2.3711	0.103714	7.37654	8.83403	7.02486	0.001862
WNT2B	0.155813	0.220926	0.207545	1.34002	1.09376	1.10594	0.004474
SLIT3	0.985138	0.874329	0.493315	4.77768	5.17217	4.52892	0.000101
PPP1R9A	0.644479	0.436134	0.104055	2.86992	2.2945	2.18326	0.002065
NOS1AP	0.288238	0.330097	0.059067	1.46745	1.35163	1.41638	0.00186
LIMCH1	0.924196	1.43642	0.201228	5.45282	5.38772	5.26118	0.005323
[truncated: 116 more rows]
