# Supplementary material for: The right ventricular fibroblast secretome drives cardiomyocyte dedifferentiation
Source: PLoS One. 2019 Aug 2;14(8):e0220573. doi: 10.1371/journal.pone.0220573 (PMC6677314; doi:10.1371/journal.pone.0220573)
Supplement: S2 Table — (XLSX) [file pone.0220573.s019.xlsx]

## Sheet: Sheet1
Accession number	Protein Description	Gene ID of Human Orthologue
Q95L54	Annexin A8	ANXA8
P05786	Keratin, type II cytoskeletal 8	KRT8
A4IFQ7	Branched-chain-amino-acid aminotransferase	BCAT1
Q2HJ89	Peptidyl-prolyl cis-trans isomerase FKBP10	FKBP10
Q2NKU1	Deoxyuridine triphosphatase	DUT
Q2T9V8	D-tyrosyl-tRNA(Tyr) deacylase 1	DTD1
Q2TBQ3	Guanidinoacetate N-methyltransferase	GAMT
P31976	Ezrin	EZR
Q24K04	RAN binding protein 3	RANBP3
Q5EAD2	D-3-phosphoglycerate dehydrogenase	PHGDH
P25975	Cathepsin L1	CTSL
Q0IIG2	EGF-containing fibulin-like extracellular matrix protein 2	EFEMP2
Q9TTJ5	Regucalcin	RGN
P15691	Vascular endothelial growth factor A	VEGFA
A6QL85	RCC2 protein	RCC2
A8E4L8	LMO7 protein	LMO7
P81134	Renin receptor	ATP6AP2
Q08DQ4	Serpin peptidase inhibitor, clade B (Ovalbumin), member 9	SERPINB9
Q2NL00	Glutathione S-transferase theta-1	GSTT1
Q10741	Disintegrin and metalloproteinase domain-containing protein 10	ADAM10
A6QP39	MSLN protein	MSLN
Q32PC7	Otoraplin	OTOR
A5D960	Sialyltransferase 4A	ST3GAL1
P81187	Complement factor B	CFB
Q2NKU4	Calcium regulated heat stable protein 1, 24kDa	CARHSP1
A5PJI9	BMP2 protein	BMP2
Q3T186	Ribose-5-phosphate isomerase (Fragment)	RPIA
Q92180	Beta-1,3-galactosyl-O-glycosyl-glycoprotein beta-1,6-N-acetylglucosaminyltransferase	GCNT1
Q17QC7	Poliovirus receptor-related 2 (Herpesvirus entry mediator B)	PVRL2
P13384	Insulin-like growth factor-binding protein 2	IGFBP2
Q29S21	Keratin, type II cytoskeletal 7	KRT7
P19534	Cadherin-2 (Fragment)	CDH2
Q07537	Polypeptide N-acetylgalactosaminyltransferase 1	GALNT1
A5D7I4	Exostosin-1	EXT1
Q5EA79	Aldose 1-epimerase	GALM
P07224	Vitamin K-dependent protein S	PROS1
Q32LE5	Isoaspartyl peptidase/L-asparaginase	ASRGL1
Q5W1C4	Tumor necrosis factor, alpha-induced protein 6	tsg-6
Q29RT9	C-X-C motif chemokine 16	CXCL16
Q2KJ92	Beta-1,3-N-acetylglucosaminyltransferase lunatic fringe	LFNG
P56541	Deoxyribonuclease-2-alpha	DNASE2
P23356	Ubiquitin carboxyl-terminal hydrolase isozyme L1	UCHL1
A7MBG8	RuvB-like helicase	RUVBL1
Q3SZK8	Na(+)/H(+) exchange regulatory cofactor NHE-RF1	SLC9A3R1
Q24K22	Hepatocyte growth factor-like protein	MST1
Q3T0K1	Calumenin	CALU
Q5EAC7	Anamorsin	CIAPIN1
Q9TS87	Transgelin	TAGLN
Q56JY0	Protein Hikeshi	HIKESHI
C1JZ67	Importin subunit alpha	KPNA4
P01035	Cystatin-C	CST3
P13213	SPARC	SPARC
Q3SX29	Secreted frizzled-related protein 2	SFRP2
P15497	Apolipoprotein A-I	APOA1
F1N152	Serine protease HTRA1	HTRA1
P40682	V-type proton ATPase subunit S1	ATP6AP1
Q2HJH3	Ester hydrolase C11orf54 homolog	unassigned
Q29RK4	UV excision repair protein RAD23 homolog B	RAD23B
A6H7E3	PDZ and LIM domain 1	PDLIM1
Q3SYV9	Poly(ADP-ribose) glycohydrolase ARH3	ADPRHL2
P06868	Plasminogen	PLG
A5D7S7	LOX protein	LOX
Q8MJ50	Osteoclast-stimulating factor 1	OSTF1
Q1LZE9	Serine protease 23	PRSS23
P00570	Adenylate kinase isoenzyme 1	AK1
Q3SX46	C1GALT1-specific chaperone 1	C1GALT1C1
Q5E9A6	Vacuolar protein-sorting-associated protein 25	VPS25
Q2KIN5	Porphobilinogen deaminase	HMBS
Q0VCP3	Olfactomedin-like protein 3	OLFML3
A7E303	COL8A1 protein	COL8A1
A2VDY0	Collagen triple helix repeat containing 1	CTHRC1
Q58DW2	Cystathionine gamma-lyase	CTH
Q9MZ08	Basal cell adhesion molecule	BCAM
P50291	Follistatin	FST
Q3ZBZ1	45 kDa calcium-binding protein	SDF4
Q95L39	Lysyl oxidase homolog 1	LOXL1
Q58DK5	Delta-aminolevulinic acid dehydratase	ALAD
Q32LP2	Radixin	RDX
A3KN27	Keratin, type II cytoskeletal 74	KRT74
P20414	Metalloproteinase inhibitor 1	TIMP1
F1MF86	Latent-transforming growth factor beta-binding protein 2	LTBP2
Q28065	C4b-binding protein alpha chain	C4BPA
Q32LE9	Cysteine and glycine-rich protein 2	CSRP2
P48644	Retinal dehydrogenase 1	ALDH1A1
P51176	Protein-glutamine gamma-glutamyltransferase 2	TGM2
P04258	Collagen alpha-1(III) chain	COL3A1
O02739	Serpin B6	SERPINB6
F1MZF2	Desmocollin-2	DSC2
Q3ZCC9	Protein SEC13 homolog	SEC13
A3KMX1	Carbohydrate sulfotransferase	CHST14
A7MB83	PLOD2 protein	PLOD2
P55918	Microfibril-associated glycoprotein 4	MFAP4
Q3SZB0	Galactosylgalactosylxylosylprotein 3-beta-glucuronosyltransferase	B3GAT3
A2VDQ6	Cadherin 11, type 2, OB-cadherin (Osteoblast)	CDH11
Q3ZCH9	Haloacid dehalogenase-like hydrolase domain-containing protein 2	HDHD2
P32749	Cholinesterase	BCHE
F1N0K0	Collagen alpha-1(XI) chain	COL11A1
Q9XSA7	Chloride intracellular channel protein 4	CLIC4
Q2TBK3	Placenta-specific protein 9	PLAC9
P07995	Inhibin beta A chain	INHBA
Q95106	Brain-derived neurotrophic factor	BDNF
Q05718	Insulin-like growth factor-binding protein 6	IGFBP6
A2VE41	EGF-containing fibulin-like extracellular matrix protein 1	EFEMP1
P04836	Carboxypeptidase E	CPE
Q2KHU0	Phosphoserine phosphatase	PSPH
A5PKC2	SHBG protein	SHBG
Q3SZB7	Fructose-1,6-bisphosphatase 1	FBP1
A5PJB5	CRABP2 protein	CRABP2
Q2KIX7	Protein HP-25 homolog 1	unassigned
Q29RZ9	WD repeat-containing protein 92	WDR92
G5E589	Proteasome subunit beta type	PSMB1
A6QLU8	Nucleoredoxin	NXN
Q2TBX2	Prefoldin subunit 3	VBP1
P80177	Macrophage migration inhibitory factor	MIF
Q0VCZ4	Kallikrein-related peptidase 10	KLK10
Q5EA01	Beta-1,4-glucuronyltransferase 1	B4GAT1
Q769I5	Hepatocyte growth factor receptor	MET
Q58D84	Follistatin-related protein 1	FSTL1
Q3T046	3-hydroxybutyrate dehydrogenase type 2	BDH2
P19858	L-lactate dehydrogenase A chain	LDHA
Q08DY9	Caspase-3	CASP3
A6QLY4	Isochorismatase domain-containing protein 1	ISOC1
Q3MHM1	Calsequestrin	CASQ2
A6QR28	Phosphoserine aminotransferase	PSAT1
O77783	Exostosin-2	EXT2
P62157	Calmodulin	CALM
A6QP32	KRT85 protein	KRT85
Q3SZC2	Proteasome subunit beta type-9	PSMB9
Q2UVX4	Complement C3	C3
P02465	Collagen alpha-2(I) chain	COL1A2
Q8SQ21	Histidine triad nucleotide-binding protein 2, mitochondrial	HINT2
Q3T0A3	Complement factor D	CFD
Q27991	Myosin-10	MYH10
Q3SWX7	Annexin A3	ANXA3
P08728	Keratin, type I cytoskeletal 19	KRT19
Q2KJ39	Reticulocalbin-3	RCN3
A6QL81	DKK3 protein	DKK3
