# Supplementary material for: The right ventricular fibroblast secretome drives cardiomyocyte dedifferentiation
Source: PLoS One. 2019 Aug 2;14(8):e0220573. doi: 10.1371/journal.pone.0220573 (PMC6677314; doi:10.1371/journal.pone.0220573)
Supplement: S3 Table — (XLSX) [file pone.0220573.s020.xlsx]

## Sheet: arvm_rnaseq
gene	con4	con5	con6	ha2	ha209	ha211	pvalue
Vegfb	1584.16	1584.21	1581.57	691.957	682.442	684.666	7.53841e-10
Tpm1	171406	171293	171463	20702.7	18400.9	17968.9	5.80986e-09
Eef1a1	34571.4	36859.9	33569.3	203163	206235	205797	2.5e-08
Tmem14c	9088.74	9018.96	9111.32	4629.68	4563.99	4529.46	3.92276e-08
Uqcrfs1	21002.4	21294.2	20728.8	4254.59	4130.02	4267.1	6.15398e-08
Hsd11b1	343.419	294.562	327.47	8667.23	8396.36	8603.6	6.2e-08
Acadvl	20046.5	20099.9	20084.2	4603.97	4536.38	4042.83	9.85363e-08
Slc25a4	119779	122518	118860	19350.6	18299.1	17889.3	1.08462e-07
Mdk	50.6425	33.2052	32.0239	1153.26	1181.12	1193.3	1.11803e-07
Hadh	8272.13	8208.11	8458.45	810.686	804.091	655.891	1.23395e-07
Cd74	6778.18	6737.44	6558.71	523.316	423.614	401.151	1.39889e-07
Mpc2	6013.79	5863.4	5833.52	946.808	942.132	825.999	2.09614e-07
Hspb6	11848.8	11642.2	11850.9	1739.34	1728.1	1349.87	2.50653e-07
Sgk1	2009.87	2015.88	1966.89	625.408	621.186	585.647	2.5527e-07
Mrpl4	2432.42	2405.77	2399.73	1118.47	1164.72	1167.06	2.90764e-07
Myl7	1574.66	1587.42	1644.58	62.0114	47.4517	29.6209	3.0913e-07
G0s2	186.744	217.441	154.954	4102.58	3941.94	4113.92	3.11583e-07
Gnb3	1894.35	1920.55	1966.89	359.212	372.712	335.985	3.1356e-07
Acot9	2712.54	2763.53	2697.24	998.232	941.269	992.723	3.4327e-07
Atp5h	63663.9	61973.8	62898.1	18021.1	17490.7	16281.3	3.52231e-07
Cblc	409.888	403.818	418.377	37.0556	46.5889	33.0061	3.63101e-07
Fam221a	0	0	0	9.83108	9.49034	9.30942	3.94905e-07
Tnnt2	169869	168045	163486	34308.9	31231.8	30830.3	4.17098e-07
Lims2	1656.96	1665.62	1633.22	535.416	508.165	479.858	4.3069e-07
Rab3b	278.534	276.353	268.588	54.449	47.4517	53.3176	4.64098e-07
Kcnip2	8897.25	8847.58	8802.45	1164.6	1150.92	769.297	4.92e-07
Dhrs11	1235.99	1261.8	1243.77	390.974	358.045	399.459	5.09559e-07
Myom2	40059.8	38723.7	39082.6	7864.11	6696.73	6761.18	5.12252e-07
Acat1	12272.9	12571.9	12796.1	2334.5	2031.8	2082.77	5.15795e-07
Atp5a1	96646.4	94011.4	93355.9	18994.4	16087	16722.3	5.34487e-07
Tnnc1	146857	148273	141576	18586	15282.9	15454.5	6.06166e-07
Polr2c	2217.19	2219.39	2205.52	1720.44	1739.32	1745.09	6.21702e-07
Pxmp2	1774.07	1718.1	1779.91	153.516	81.962	93.9405	6.26e-07
Git1	2264.67	2280.45	2253.04	1120.74	1168.17	1105.28	6.40516e-07
Rcsd1	1498.7	1514.59	1507.19	765.312	806.679	793.84	6.54093e-07
Coq7	2907.2	2997.04	2888.35	469.623	371.849	462.932	6.92417e-07
Ndufs5	8927.32	8888.28	8989.43	3477.18	3238.79	3139.81	6.97e-07
Acaa2	18369	18051.9	17817.7	3965.71	3946.26	3312.46	7.25347e-07
Dcaf11	5349.11	5333.18	5427.54	2548.52	2557.22	2414.53	7.92604e-07
Atp5e	67949.6	67155.9	66554	15387.9	12217.5	14441.5	8.17678e-07
Ndufs2	20396.3	20320.5	20862	6052.92	5329.26	5369	8.43663e-07
Amph	11.078	5.35568	6.19818	99.067	100.08	99.8647	8.91898e-07
Igsf1	642.527	629.828	668.37	23.4433	31.9221	15.2336	9.13254e-07
Ift43	1115.72	1091.49	1121.87	546.759	552.165	567.875	1.00955e-06
Sdhb	16819.6	16443	16085.3	3781.18	3704.68	3284.53	1.03525e-06
G6pd	416.218	501.292	459.698	1874.71	1896.34	1844.11	1.042e-06
Sdha	39594.5	37938.6	37907	9203.4	9083.98	8440.26	1.0526e-06
Ldhb	55784.3	56981.2	58355.9	14416.9	14817	13243.1	1.0629e-06
Aco2	84864.1	81986.9	80778.8	16493.5	14753.2	14284	1.07085e-06
Cs	17826.2	17036.4	17220.6	4343.82	3948.84	3910.8	1.1087e-06
Dhrs7c	2760.02	2812.8	2624.93	85.4548	80.2365	71.0901	1.19485e-06
Fgl2	80.7115	74.9795	100.204	455.255	449.497	455.315	1.25318e-06
Myh6	320263	323911	343020	7193.32	7338.62	6194.15	1.3839e-06
Rpl3l	5508.95	5359.96	5746.75	415.174	448.634	396.92	1.45348e-06
Lpl	18209.1	17658.7	18713.3	3797.82	3413.07	3662.83	1.47571e-06
Pgam2	16719.9	17368.5	18047	287.37	223.454	194.652	1.50712e-06
Ephx1	120.276	163.884	140.492	2293.67	2149.13	2275.73	1.53172e-06
Pfkfb3	1182.19	1171.82	1136.33	298.714	337.338	337.678	1.56475e-06
Glmp	886.243	862.264	887.373	1975.29	2036.11	1957.52	1.57372e-06
Rrad	26952.9	27452.1	27369.1	4777.9	5863.31	4218.01	1.59692e-06
Tns1	6779.76	6572.49	6575.24	3381.13	3274.17	3339.54	1.60559e-06
Etfb	11310.7	11883.2	11331.3	2935.71	2712.51	2768.28	1.63861e-06
Csrp3	40654.8	41426.2	39888.4	8704.28	9907.92	7904.54	1.67639e-06
Cyth3	417.8	388.822	436.972	1339.3	1343.31	1391.34	1.705e-06
Cyc1	22118.1	23282.2	22754.5	4769.59	3873.78	4168.93	1.72354e-06
Schip1	1552.51	1529.58	1586.73	531.634	543.538	486.629	1.72444e-06
Sln	166.171	166.026	155.988	15.1247	12.0786	15.2336	1.89484e-06
Atp2a2	97274.7	91497.5	93997.5	15473.4	14722.1	12444.2	1.91621e-06
Pdhb	11258.5	10723.1	10692.9	2617.34	2341.53	2483.92	1.91923e-06
Yipf5	1041.34	1002.58	1076.42	2469.11	2432.12	2379.83	2.04626e-06
Ldhd	1592.07	1532.8	1502.03	383.412	388.241	411.307	2.05294e-06
Atp5g1	39191	38902.6	37253.1	6300.96	4584.7	5981.73	2.12212e-06
Cxcl2	819.775	886.9	856.382	51.4241	59.5303	61.7807	2.21376e-06
Efnb3	974.868	1020.79	993.775	399.293	386.516	374.916	2.233e-06
Lrrc2	7216.55	6964.52	7032.87	1958.65	2011.95	1676.54	2.24192e-06
LOC100911827	0	0	0	42.3493	39.6869	43.1619	2.38923e-06
Nrap	30700.4	29818.3	29320.5	5478.94	6488.8	4915.37	2.39752e-06
Slc39a2	595.049	564.489	600.19	92.2609	95.7662	77.0143	2.39914e-06
Ndufa10	8200.92	8283.09	8613.4	2187.04	1851.48	1912.66	2.53541e-06
Myo18a	2777.42	2854.58	2735.46	1405.09	1393.35	1378.64	2.55235e-06
Slc2a4	4757.23	4530.9	4373.85	214.771	229.494	198.883	2.61489e-06
Atp5f1	51709.1	48456	49550.3	11445.6	10820.7	10374.1	2.627e-06
Tfam	2552.7	2581.44	2606.33	1452.73	1532.26	1507.28	2.72277e-06
Ccnh	1935.49	1901.27	1862.55	1001.26	1019.78	1032.5	2.73364e-06
Ndufv1	35660.2	36207.6	38199.4	6753.19	6508.65	6247.47	2.73471e-06
Rnf115	2299.49	2172.26	2270.6	647.339	696.246	665.2	2.74231e-06
Ndrg4	7358.99	7324.43	7658.88	2198.38	2475.25	2294.35	2.76405e-06
Mybpc3	84400.4	79079.8	80493.7	16365.7	14249.3	14273	2.81593e-06
Mrpl12	4492.94	4541.62	4436.86	2185.52	1999.01	2050.61	2.83381e-06
Acsl6	447.869	441.308	456.599	54.449	69.0207	36.3914	2.88853e-06
Acss1	2945.18	2842.79	3069.13	249.558	315.77	223.426	2.89644e-06
Mrc2	0	19.2804	17.5615	851.523	786.836	845.465	2.89769e-06
Acads	10722	10744.6	10134	2099.31	1733.28	1812.8	2.91518e-06
Cox7b	88072	84433.3	82304.6	14804.8	11847.4	12697.2	2.92214e-06
Atp5g3	32466.6	34259.2	34478.4	7318.1	6144.56	6640.16	3.04352e-06
Dhrs4	3450.02	3510.11	3557.75	817.492	683.305	908.092	3.06581e-06
Il34	22.1561	28.9207	21.6936	121.754	125.1	126.1	3.07317e-06
LOC100911483	26884.8	26081.1	25727.6	8208.19	7150.54	8216.83	3.083e-06
Cp	63.3031	97.4733	82.6424	1221.32	1197.51	1295.7	3.15022e-06
Ndufa12	8373.42	8726.54	8386.14	2500.12	2219.88	2087	3.15931e-06
Asns	341.837	397.391	398.75	1946.55	1890.3	2021.84	3.167e-06
Frzb	0	0	0	20.4184	19.8434	18.6188	3.19052e-06
Tmem70	595.049	580.556	597.091	223.09	240.71	250.508	3.22246e-06
Akap6	7484.01	7044.86	7493.6	1585.83	1672.03	1486.12	3.33465e-06
Fabp3	89001	88199.5	81986.4	5196.86	4604.54	3934.5	3.39334e-06
Sgca	3234.79	3353.73	3314.99	1287.11	1259.63	1140.83	3.40358e-06
Doc2g	1512.94	1461.03	1599.13	65.0364	55.2165	58.3955	3.4464e-06
Ndrg2	32572.6	32790.7	33544.5	12200.4	12362.5	10771	3.46979e-06
Aox1	7.91289	19.2804	14.4624	241.996	224.317	231.043	3.657e-06
Eno3	14705.3	13586.3	13553.4	503.654	458.987	396.92	3.74746e-06
Mb	355111	349731	324164	3302.49	4412.15	2883.38	3.74966e-06
Lrat	174.084	175.666	174.582	27.9808	25.8827	38.9303	3.83245e-06
Pfkm	15414.3	15446.8	16427.2	3660.94	3514.88	3281.99	3.95077e-06
Uqcr11	30225.6	32187.6	30532.2	7412.63	6363.7	6477.66	4.01728e-06
Adprhl1	3978.6	3829.31	3742.67	679.101	728.168	521.328	4.21016e-06
Gstt1	31.6516	28.9207	30.9909	151.247	140.63	143.027	4.21851e-06
Cav3	4765.14	4967.93	4674.46	1078.39	955.936	835.309	4.22724e-06
Ndufv2	25069.6	25369.8	23700.8	5230.13	4953.96	4324.65	4.30576e-06
Lrrc39	3554.47	3313.02	3328.42	398.537	388.241	264.895	4.35067e-06
Tmem176b	55.3902	99.6156	67.1469	1018.65	1066.37	1108.67	4.48781e-06
Lman2	1921.25	2029.8	2086.72	3659.43	3650.33	3652.68	4.58778e-06
Cox4i1	55879.2	60308.2	57899.3	13898.1	13233	12672.7	4.62525e-06
Sptlc2	2410.27	2479.68	2483.4	1638.76	1620.26	1616.45	4.66528e-06
Pgd	2587.51	2508.6	2677.61	6542.96	6195.47	6426.89	4.71242e-06
Rnf7	3019.56	3054.88	3010.25	1845.97	1814.38	1922.82	4.79568e-06
Hras	1079.32	1042.22	1042.33	639.02	639.304	633.041	4.81829e-06
Emilin1	1389.5	1631.34	1915.24	7948.8	7929.61	8294.69	4.8695e-06
Aldoc	31.6516	117.825	107.435	1600.2	1489.98	1591.06	4.96593e-06
Gbas	3745.96	3911.79	3864.56	1302.24	1302.76	1118.82	4.99086e-06
Dnajc21	1599.99	1537.08	1487.56	396.268	431.379	416.385	4.99109e-06
Atp5c1	25314.9	23335.8	24355.7	5353.4	5098.9	4989.85	5.02946e-06
Ndufa10l1	2821.74	2661.77	2637.33	733.55	754.913	696.514	5.14107e-06
Car9	7.91289	19.2804	23.7597	198.89	208.787	209.039	5.26245e-06
Hip1r	2082.67	2193.69	2183.83	979.327	949.897	962.256	5.27752e-06
Oxct1	30029.4	27520.7	28042.6	3471.13	2991.18	3182.98	5.28764e-06
Cycs	59125.1	55834	54166.9	8454.73	8388.6	7603.26	5.31875e-06
Timm8b	11908.9	11966.7	11318.9	4866.38	4678.74	4778.27	5.33347e-06
Atp1a2	10035.1	10826	10991.4	787.999	903.308	655.891	5.41491e-06
Renbp	197.822	163.884	186.978	541.465	527.145	538.254	5.45187e-06
Ciapin1	3149.33	3040.95	3067.07	1653.89	1718.61	1748.48	5.61919e-06
Eci1	4692.34	4846.89	4571.16	2046.38	2088.74	2010.83	5.66981e-06
Nr1d1	1180.6	1176.11	1178.69	291.907	359.77	269.127	5.70139e-06
Abcb1b	115.528	142.461	113.633	1976.8	2172.43	2015.91	5.73655e-06
Twf2	4782.55	4663.72	5071.14	873.453	743.698	777.76	5.82514e-06
M6pr	2756.85	2839.58	2744.76	4318.87	4291.36	4420.28	5.86993e-06
Hbb	1110.97	1056.14	995.841	0	0	0	5.89411e-06
Tkt	1834.21	2182.97	2169.36	5723.2	5821.03	5796.38	6.00136e-06
Eif4ebp1	5527.94	5694.16	5456.46	3202.66	3211.19	3123.73	6.10056e-06
Dlat	5156.04	5304.26	5294.28	1793.79	1810.07	1492.05	6.30059e-06
mrpl11	2334.3	2359.71	2308.82	1391.48	1313.12	1299.93	6.36233e-06
Mlf1	4508.76	4133.51	4158.98	426.518	480.556	399.459	6.40813e-06
Rpl13a	38265.1	39233.6	38395.7	55544.8	57181.9	56759.5	6.48114e-06
Hs3st5	420.966	386.68	412.179	65.0364	53.491	49.086	6.4848e-06
Fhl2	5608.66	5919.1	5496.75	1517.77	1483.08	1345.63	6.54791e-06
Steap1	0	0	6.19818	269.977	257.965	242.045	6.8896e-06
Ckap4	941.634	1006.87	1102.24	2509.95	2523.57	2567.71	6.9143e-06
Clec2dl1	0	0	0	14.3685	15.5296	16.0799	6.99015e-06
Ndufb8	20006.9	21529.8	20908.5	5692.95	4779.68	5078.71	7.15049e-06
Rassf3	4492.94	4257.76	4572.19	1204.69	1308.8	1135.75	7.21522e-06
Rpl6	13842.8	13448.1	13419.1	18712.3	19103.2	18944.7	7.24129e-06
Ahctf1	2006.71	1956.96	2022.67	1338.54	1365.75	1355.79	7.2433e-06
Myl12a	46815.8	48775.2	48160.9	27431	28565.1	27863.1	7.39e-06
Mrps36	6686.39	6549.99	6315.94	2174.94	2027.48	1811.11	7.50531e-06
Tcirg1	281.699	290.278	254.125	682.882	705.736	677.895	7.54288e-06
Tdrd7	311.768	323.483	303.711	556.59	551.303	538.254	7.568e-06
Mospd1	1655.38	1711.67	1717.93	912.021	922.289	965.641	7.83825e-06
RGD1359508	79.1289	74.9795	78.5103	151.247	149.257	156.568	7.861e-06
Spg7	1720.26	1712.75	1696.24	988.401	1057.74	991.876	7.88445e-06
RGD1308428	2500.47	2473.25	2447.25	1139.65	1278.61	1204.3	7.91087e-06
Ldb3	5273.15	5438.16	5707.49	1225.86	1181.98	978.335	7.9725e-06
RGD1306750	121.858	121.038	134.294	0	0	0	8.05747e-06
Klhl31	2756.85	2922.06	2928.64	716.156	653.108	539.946	8.10165e-06
Bicc1	101.285	99.6156	120.864	968.739	949.897	1046.04	8.21629e-06
Tcta	2555.86	2563.23	2588.77	1113.94	1189.74	1019.8	8.25668e-06
Car4	197.822	179.951	194.21	9.07484	18.1179	11.002	8.27547e-06
Ndufs8	8335.44	8547.66	7858.26	2197.62	2110.31	2257.11	8.31112e-06
Tufm	6227.44	6441.81	6447.14	3099.81	3086.09	2821.6	8.3319e-06
Ndufb9	26842.1	25916.1	24616.1	6435.57	6405.98	5826.85	8.44438e-06
Got1	10723.5	10890.2	11543.1	2737.58	3030.87	2555.01	8.47157e-06
Agl	1626.89	1537.08	1623.92	731.281	736.796	743.907	8.49863e-06
Them4	644.109	603.049	608.455	189.815	208.787	186.188	8.54578e-06
Plekho1	4347.34	4260.98	4130.05	1498.1	1550.38	1307.55	8.6921e-06
Aldh3b1	18.9909	50.3434	26.8588	402.318	402.045	429.926	8.72236e-06
Myzap	6024.87	5810.91	5654.81	2097.04	1813.52	1916.89	8.79014e-06
Impact	1065.07	982.231	1005.14	1870.17	1865.28	1920.28	8.86148e-06
Tmed3	515.92	596.623	579.53	2822.28	2601.22	2813.14	8.89278e-06
Cd24	7.91289	21.4227	20.6606	179.984	169.963	181.111	9.07455e-06
Fhod3	7379.56	7762.52	7992.55	1590.37	1920.5	1561.44	9.26248e-06
Tango2	2775.84	2859.93	2779.88	920.34	717.815	728.674	9.27616e-06
Pank4	1389.5	1458.89	1468.97	663.22	683.305	644.043	9.30865e-06
Vdac1	28497.5	28237.3	30372.1	9598.16	9222.02	8924.35	9.32652e-06
Glb1l	87.0418	70.695	89.8736	676.832	673.814	737.983	9.376e-06
Psmc2	8568.08	8270.24	8437.79	5882.77	5953.89	5936.87	9.47046e-06
Prkaca	7116.85	7118.77	7104.15	3335	2866.08	2949.39	9.5208e-06
Slc22a23	1122.05	1187.89	1102.24	335.769	332.162	294.516	9.53558e-06
Adck3	15101	14541.7	14233.1	4759.75	3936.77	3964.97	9.56651e-06
Gpm6b	7.91289	18.2093	9.29727	181.497	167.375	182.803	9.62618e-06
Dync2li1	75.9637	65.3393	57.8497	311.57	319.221	336.832	9.64679e-06
Ednrb	979.616	925.461	911.132	94.5296	156.159	93.0942	9.6931e-06
Tmem55a	1343.61	1364.63	1327.44	920.34	915.387	948.715	9.83535e-06
Ndufa11	24156.5	23975.2	22530.4	7884.52	6964.18	7376.45	9.856e-06
Ryr2	23694.4	21751.6	22390.9	5409.36	5653.65	4832.44	9.86682e-06
Pdia3	3388.3	3130.93	3304.66	6120.98	6356.8	6157.76	9.86745e-06
Mbtps1	1527.19	1560.64	1518.55	2194.6	2261.29	2258.8	1.00263e-05
Dpysl3	66.4683	59.9836	60.9488	1560.87	1452.02	1636.77	1.00686e-05
Rpl8	23563	24841.8	24158.4	36651.8	37170.2	37648.1	1.01088e-05
Phf10	886.243	880.474	873.943	653.389	657.422	676.202	1.01579e-05
Ndufb4	22580.2	22173.6	23857.8	8305.75	8370.48	7862.23	1.02246e-05
Tuba4a	8488.95	8979.33	8903.68	3750.18	3401.86	3408.09	1.02557e-05
Sirt3	811.862	794.783	777.871	504.41	502.988	490.86	1.02853e-05
Lyrm2	2367.54	2374.71	2271.63	1290.9	1237.2	1218.69	1.04618e-05
Enkd1	56.9728	50.3434	51.6515	117.973	115.61	114.252	1.0601e-05
Acadl	13524.7	13082.9	14098.8	2871.43	3328.52	2427.22	1.08143e-05
Pld1	33.2341	49.2722	69.213	351.65	341.652	352.912	1.10111e-05
Uaca	1957.65	2050.15	1957.59	982.352	1034.45	1039.27	1.10733e-05
Bbs7	267.456	261.357	252.059	526.341	528.871	555.18	1.12249e-05
Naa20	2228.27	2189.4	2182.79	1164.6	1089.66	1213.61	1.12545e-05
Asb11	781.793	761.577	712.791	123.267	116.472	82.9385	1.13863e-05
Lta4h	376.653	365.257	310.942	1110.91	1169.9	1105.28	1.14113e-05
P4hb	10989.4	11499.7	11333.4	23844.9	22406.7	23206.7	1.14327e-05
Sdhc	20030.7	19857.8	19084.2	7746.13	6491.39	7271.5	1.1666e-05
Homer2	667.848	676.958	666.304	379.631	371.849	405.383	1.16951e-05
Pdk3	44.3122	36.4186	35.123	171.666	180.316	187.035	1.18003e-05
Timm21	1539.85	1492.09	1467.94	713.131	664.324	634.733	1.18009e-05
Lpin3	112.363	106.042	138.426	774.386	764.404	838.694	1.18335e-05
Car5b	0	0	5.16515	64.2801	69.8834	69.3975	1.18555e-05
Uqcrq	22266.9	24386.5	23840.3	5846.47	5032.47	5536.57	1.19112e-05
Nmt1	4796.79	4914.37	4680.66	2963.69	2893.69	2924.85	1.19701e-05
Fam160b2	1251.82	1254.3	1249.97	851.523	847.229	802.303	1.20618e-05
Macrod1	3173.07	3456.55	3165.2	664.732	591.852	564.489	1.20975e-05
Lnc215	25.3212	19.2804	25.8257	92.2609	94.9034	98.1721	1.21725e-05
Ebf2	17.4084	19.2804	12.3964	121.754	134.59	128.639	1.2222e-05
Suclg1	17756.5	16512.6	16456.2	4814.96	4828	4243.4	1.23325e-05
Prkar2b	14.2432	5.35568	13.4294	220.821	244.161	220.887	1.23984e-05
Abra	1683.86	1733.1	1560.91	130.829	161.336	65.1659	1.24013e-05
Igfbp6	17.4084	18.2093	17.5615	316.863	335.613	358.836	1.24137e-05
Cant1	452.617	450.948	430.773	732.037	729.031	756.602	1.24589e-05
Ptpn11	7866.99	7416.54	7761.15	3987.64	4067.04	4067.37	1.24612e-05
Ivd	6379.37	6245.79	6576.27	2580.28	2166.39	2388.29	1.25527e-05
Arf4	3247.45	3397.64	3387.3	7073.08	6650.14	6963.45	1.26528e-05
Cox7a2	69044.7	64443.8	62898.1	12967.9	9859.6	11890.7	1.26551e-05
Fxyd1	11218.9	11338	10923.3	4158.55	3277.62	3575.66	1.27362e-05
Ndufa8	3755.46	3498.33	3499.91	1297.7	1346.77	1317.71	1.27394e-05
Enpp3	69.6334	107.114	82.6424	1065.54	1119.86	1197.53	1.27453e-05
Atp5l	89472.6	90517.4	82879	19551.7	15380.4	16432	1.27683e-05
Klhl8	743.811	766.933	761.343	300.226	347.692	302.979	1.28446e-05
Myom1	12215.9	12003.1	11965.6	2867.65	3718.49	2601.56	1.29448e-05
Ndufb11	18544.6	17026.8	16975.8	4102.58	4106.73	3858.33	1.32229e-05
Mrps25	4045.07	3865.73	3927.58	2061.5	2223.33	2122.55	1.37828e-05
Coq10a	1639.55	1692.39	1582.6	396.268	479.694	357.99	1.38192e-05
Ecsit	2904.03	3017.39	2780.92	969.495	995.623	883.549	1.38255e-05
RGD1303003	9281.82	10254	9668.13	2313.33	2005.91	2142.01	1.38547e-05
Arl5a	663.1	682.313	661.139	188.303	220.003	244.584	1.38582e-05
Pacsin3	6092.92	5808.77	5748.81	1976.8	2291.49	1981.21	1.39255e-05
Tmem176a	37.9819	27.8495	16.5285	257.877	268.318	282.668	1.39982e-05
Ndufa9	12480.2	12566.6	11405.7	2444.16	2080.97	2301.97	1.41622e-05
Mafk	7131.09	6859.55	6863.45	3188.29	2806.55	3170.28	1.42789e-05
Mtfp1	796.037	816.205	877.042	146.71	134.59	102.404	1.44164e-05
Upp1	921.06	975.805	890.472	296.445	282.122	287.746	1.44832e-05
Spink8	9603.08	8545.52	8741.5	710.106	498.674	528.098	1.45076e-05
Rcan1	47729	44642.8	46234.3	13532.9	14928.3	11666.4	1.45505e-05
Fh	12076.6	11142	10953.2	2521.29	2514.94	2317.2	1.45562e-05
Corin	715.325	653.393	720.022	114.948	80.2365	97.3258	1.45599e-05
Actc1	159237	166589	170605	50551.4	45213.7	38708.6	1.45704e-05
Efs	23.7387	58.9125	37.1891	750.943	754.913	835.309	1.4623e-05
Idh3B	14121.3	14480.7	13080.2	3174.68	2876.44	2826.68	1.47033e-05
Asb12	1408.49	1319.64	1406.99	281.32	267.455	171.801	1.48384e-05
Stk11	4456.54	4674.44	4627.97	2585.57	2413.13	2464.46	1.50141e-05
Slitrk2	0	0	0	12.856	11.2159	11.8484	1.50278e-05
Pam16	2646.07	2588.93	2562.95	1374.08	1401.98	1259.31	1.50995e-05
Ndufa6	13716.2	12655.5	12646.4	4092.75	3878.1	4013.21	1.52208e-05
Itgb1bp2	3177.82	2960.62	2801.58	267.708	222.592	220.041	1.5423e-05
Ccl24	0	0	0	3.78118	4.31379	4.23155	1.5639e-05
Cacng7	0	0	0	3.78118	4.31379	4.23155	1.5639e-05
Ccno	0	0	0	3.78118	4.31379	4.23155	1.5639e-05
RGD1559532	0	0	0	1.51247	1.72552	1.69262	1.5639e-05
Mir146b	0	0	0	1.51247	1.72552	1.69262	1.5639e-05
Myh4	0	0	0	2.26871	2.58827	2.53893	1.5639e-05
Olr390	0	0	0	2.26871	2.58827	2.53893	1.5639e-05
Pyroxd2	650.439	630.899	612.587	254.852	226.905	263.203	1.58765e-05
Me3	2794.83	2781.74	2579.48	511.972	312.318	470.549	1.58939e-05
Lrrfip1	1897.51	1980.53	1987.55	3022.68	3104.2	2993.4	1.60396e-05
Mdh1	40164.2	38273.8	36118.9	8721.68	7502.55	7763.21	1.61405e-05
Znhit6	1609.48	1673.11	1572.27	883.285	892.955	876.778	1.616e-05
Cnpy2	1224.92	1293.93	1301.62	2363.24	2244.9	2293.5	1.67859e-05
Il16	18.9909	25.7073	22.7267	360.725	410.673	397.766	1.69341e-05
Hipk2	1544.6	1555.29	1550.58	979.327	1049.11	985.952	1.70519e-05
Ndufv3	19511.6	18847.7	17397.3	3392.48	3072.28	2965.47	1.72127e-05
Hrc	6396.78	6907.75	7121.71	1321.15	1275.16	1049.43	1.72131e-05
Slc22a17	397.227	384.538	383.254	1255.35	1152.65	1161.14	1.75011e-05
Tmed2	3679.49	3514.4	3720.97	5676.31	5569.1	5503.56	1.76078e-05
Tbrg4	1342.03	1320.71	1336.74	897.653	834.287	859.852	1.76529e-05
Nnt	28101.8	25896.8	28750.3	6431.04	5805.5	5605.96	1.76548e-05
Dusp6	568.145	745.51	653.908	2311.82	2368.27	2213.1	1.78648e-05
Tmem143	1020.76	1089.35	1115.67	375.093	363.221	342.756	1.7963e-05
Akr1cl	16181.9	15311.9	14677.3	3903.69	3499.35	3081.42	1.80027e-05
Psmd7	5032.6	4796.55	5044.28	2939.49	2915.26	2841.07	1.80118e-05
Spink2	0	0	0	21.9309	18.9807	20.3115	1.81024e-05
Tnni3k	3446.85	3060.23	3122.85	310.813	237.259	319.906	1.84318e-05
Tnni3	219086	206716	190801	11864.6	9785.4	8738.16	1.8731e-05
Palmd	458.948	479.869	487.59	183.766	210.513	188.727	1.87879e-05
Mccc2	4375.83	4015.69	3960.64	933.196	886.053	1001.19	1.89926e-05
Arhgef19	0	0	6.19818	68.0613	75.06	73.6291	1.9034e-05
Nr1d2	1732.92	1689.18	1746.85	800.098	908.484	875.932	1.91229e-05
Rpl27a	24404.9	24791.4	25160.5	46058.6	49185.8	46904.2	1.92373e-05
Tcp11l2	1310.37	1328.21	1331.58	571.715	541.812	460.393	1.92526e-05
Prkaa2	4239.73	3956.78	4349.06	1219.81	1320.02	1164.52	1.94505e-05
Agpat9	1296.13	1179.32	1236.54	325.938	265.73	251.354	1.95102e-05
Dapk1	186.744	205.658	214.87	458.279	470.203	485.782	1.97093e-05
Poldip2	5542.19	5305.34	5330.43	2756.48	2555.49	2433.99	1.99279e-05
Kctd15	26.9038	26.7784	50.6185	320.644	329.574	354.604	2.01475e-05
Tmem182	7920.8	7673.62	7310.75	2244.51	2338.94	1828.03	2.03552e-05
Dlst	12473.9	13115	13666	4399.79	4567.44	4037.75	2.06955e-05
Lhx8	0	0	0	19.6622	18.1179	16.9262	2.10814e-05
Acad10	1443.31	1457.82	1456.57	628.433	740.247	656.737	2.13777e-05
Fxr2	6187.88	6194.38	6428.54	4004.27	4145.55	3955.66	2.147e-05
Ltbp1	144.015	213.156	158.054	1667.5	1851.48	1650.31	2.15532e-05
Slc25a3	38160.7	41750.7	40499.9	12374.3	9927.76	10969.9	2.15572e-05
Mdh2	21247.7	23158	23897.1	4638	4165.4	4498.99	2.16611e-05
Mtfr1l	10022.5	9409.93	9149.55	3535.41	3401.86	3293	2.18443e-05
Pmm1	743.811	701.594	714.857	1576	1571.95	1685.01	2.19143e-05
Chchd3	8890.92	9443.13	8754.93	3126.28	3315.58	2786.06	2.19805e-05
Dnajb6	4464.45	4520.19	4524.67	2860.09	2952.36	2710.73	2.20606e-05
Dixdc1	131.354	125.323	126.03	329.719	362.358	347.834	2.2129e-05
Mid1ip1	7480.84	7850.35	8268.37	1464.83	1965.36	1600.37	2.21517e-05
Ckap2	39.5644	28.9207	32.0239	632.97	548.714	592.418	2.21532e-05
Ppap2b	4486.61	4926.15	4834.58	1574.48	1413.2	1541.98	2.22833e-05
Ctgf	1704.44	2272.95	2269.57	10188.8	10816.4	11342.3	2.22985e-05
Ppp2r2d	865.67	864.407	870.844	530.878	488.321	536.561	2.23128e-05
Tecr	8582.32	9133.57	8333.45	2624.9	2129.29	2433.99	2.23133e-05
Spop	2402.35	2340.43	2327.42	937.734	1014.6	812.459	2.2393e-05
Sgol2	0	5.35568	0	112.679	126.825	128.639	2.2713e-05
Ndufs3	10910.3	11887.5	11065.8	3296.44	2564.98	2797.9	2.27838e-05
Pon2	295.942	264.571	261.357	555.834	579.774	572.106	2.29167e-05
Aplnr	1728.17	1668.83	1496.86	43.1055	72.4717	45.7008	2.29526e-05
Uchl1	45.8948	156.386	76.4442	1858.83	1641.83	1822.11	2.30865e-05
Tmx1	867.253	853.695	826.424	1512.47	1530.53	1606.3	2.31316e-05
Phyh	18560.5	17158.5	19678.2	2088.73	2268.19	1999.83	2.39566e-05
Isca1	4032.41	4282.4	4061.87	2173.42	2168.97	2043.84	2.39876e-05
Dapp1	41.147	53.5568	46.4863	324.426	345.103	303.826	2.39949e-05
Sgce	123.441	122.109	152.888	507.435	559.067	532.33	2.41185e-05
Idh2	40514	41039.5	45619.6	6455.24	6082.45	5935.18	2.41732e-05
Manba	256.378	284.922	274.786	902.19	957.662	1004.57	2.43411e-05
Slc25a20	5822.3	5722.01	5381.05	2116.71	2046.46	1799.26	2.43819e-05
Vegfc	7.91289	7.49795	14.4624	187.547	168.238	165.031	2.45484e-05
Scp2	12679.6	11880	11905.7	5481.2	5014.35	5517.1	2.47594e-05
Pde4dip	29016.6	30220	32221.2	9782.68	9444.61	9157.93	2.48729e-05
Tnnt3	0	0	0	9.83108	9.49034	11.002	2.49069e-05
Ap4s1	199.405	200.302	211.771	84.6985	70.7462	74.4754	2.49939e-05
Svil	7259.28	7163.76	7307.65	3197.37	3567.51	2960.4	2.51237e-05
Nptxr	45.8948	76.0506	42.3542	343.331	372.712	353.758	2.52692e-05
Eif3j	4967.71	4911.16	4611.45	2047.13	2221.6	2169.09	2.52787e-05
Hadha	22858.8	21055.3	22008.7	8372.3	8078.01	7110.7	2.58249e-05
Akap1	2587.51	2787.1	2675.55	1407.36	1363.16	1393.87	2.58387e-05
Frem1	20.5735	18.2093	25.8257	422.736	374.437	370.684	2.64542e-05
Aldh1a7	0	0	0	20.4184	18.1179	21.1578	2.64874e-05
Ndufb10	9058.67	9390.65	10178.4	2342.07	2332.04	2285.04	2.65754e-05
Ikbke	80.7115	84.6197	56.8166	297.201	319.221	312.289	2.66658e-05
Rac2	25.3212	9.64022	28.9248	537.684	464.164	510.326	2.67194e-05
Tbpl1	997.024	1034.72	991.709	628.433	584.95	608.498	2.67606e-05
Ssmem1	400.392	400.605	381.188	128.56	91.4524	120.176	2.68045e-05
Akr1b10	232.639	236.721	243.795	96.0421	94.9034	111.713	2.70447e-05
Nes	460.53	461.659	400.816	1210.74	1261.35	1322.78	2.71078e-05
Gabbr1	492.182	452.019	523.746	1222.08	1264.8	1172.14	2.73846e-05
Etfa	13325.3	12159.5	12073	3713.12	3549.39	3359.01	2.73982e-05
LOC102546391	8557	8674.06	7471.9	15.1247	17.2552	31.3135	2.78908e-05
Cmbl	2244.1	2131.56	2180.73	408.368	613.421	381.686	2.80027e-05
Atf5	463.695	453.09	525.812	1582.8	1746.22	1725.63	2.80102e-05
Hhatl	3298.09	3524.04	3598.04	1105.62	939.544	851.389	2.80337e-05
Ubl4a	2180.79	2021.23	2078.46	979.327	1031.86	1038.42	2.80916e-05
Uso1	1349.94	1342.13	1325.38	1692.46	1746.22	1736.63	2.84265e-05
Tead2	80.7115	53.5568	58.8827	300.226	301.103	280.129	2.86796e-05
Plcb1	85.4592	79.264	82.6424	27.9808	22.4317	21.1578	2.89197e-05
Ccl22	1819.96	2112.28	1867.72	28.737	12.9414	16.9262	2.97686e-05
Col11a1	0	0	0	442.398	398.594	469.703	2.98483e-05
Igfbp5	199.405	209.943	190.077	65.0364	56.942	53.3176	2.98636e-05
Slc25a11	5996.39	6672.1	6436.81	2004.03	1725.52	1817.03	2.98935e-05
Ankrd1	483590	452182	443945	129158	142776	107540	3.01659e-05
Ckmt2	50427.3	50772.9	43893.4	1426.26	1239.78	1101.05	3.02014e-05
Angptl2	71.216	61.0547	47.5194	434.836	471.066	413.846	3.0205e-05
Slc35f5	5732.1	5483.14	5116.6	1464.07	1410.61	1210.22	3.06047e-05
Ltbp2	131.354	160.67	116.732	4987.38	5138.59	5790.46	3.06726e-05
Txn2	3464.26	3683.64	3515.4	1799.84	1608.18	1757.79	3.16643e-05
RT1-M3-1	158.258	250.646	175.615	983.864	906.759	960.563	3.18277e-05
Stt3b	675.761	734.799	727.253	1304.51	1324.33	1253.39	3.23148e-05
Hsd3b7	392.479	455.233	448.335	1559.36	1398.53	1499.66	3.23275e-05
Sctr	408.305	433.81	394.617	45.3742	68.1579	21.1578	3.23993e-05
Mpc1	9724.94	8577.65	8814.84	1852.78	1746.22	1747.63	3.24933e-05
Prelp	47.4773	16.067	14.4624	991.426	1003.39	1141.67	3.25547e-05
Hnrnpm	1750.33	1646.34	1771.65	2972.77	2841.93	2976.48	3.31712e-05
Glipr1	28.4864	22.4938	36.156	344.088	318.358	297.055	3.32129e-05
Hmgcl	1406.91	1347.49	1441.08	710.863	641.892	700.745	3.32742e-05
Pinx1	462.113	438.095	452.467	282.076	295.063	287.746	3.33512e-05
Pmpca	2498.89	2573.94	2625.96	1573.73	1668.57	1599.53	3.35608e-05
Alx4	0	0	0	9.07484	8.62758	10.1557	3.36243e-05
Ecel1	7.91289	8.56909	7.23121	0	0	0	3.36668e-05
Acot13	2943.59	2602.86	2710.67	701.788	669.5	693.975	3.38862e-05
Kcnq5	23.7387	26.7784	14.4624	105.117	112.159	107.481	3.40345e-05
Ctsf	590.301	676.958	651.842	1281.07	1328.65	1265.23	3.43885e-05
Ddc	558.65	630.899	595.025	128.56	119.923	91.4016	3.45594e-05
Spint2	319.681	280.638	280.984	1697.75	1512.42	1513.2	3.45635e-05
Serpine2	420.966	447.735	464.863	143.685	131.139	113.406	3.45851e-05
Prosc	1251.82	1188.96	1171.46	547.515	494.36	463.778	3.46106e-05
LOC688869	36411.9	32605.4	32797.7	8408.6	7164.34	7588.02	3.469e-05
Tmem65	1270.81	1153.61	1241.7	491.554	498.674	470.549	3.48276e-05
Cpt2	2519.46	2450.76	2384.23	1097.3	955.936	890.319	3.48679e-05
Lpin2	663.1	725.159	721.055	1117.72	1111.23	1126.44	3.51395e-05
Socs6	2008.29	2093	2198.29	778.924	842.052	720.211	3.53063e-05
Myoc	42.7296	38.5609	45.4533	1.51247	0	0	3.54629e-05
Timm10	3518.07	3218.76	3279.87	1349.88	1349.35	1221.23	3.57915e-05
Cyp1a1	1370.51	1492.09	1289.22	102.092	157.885	81.2459	3.62449e-05
Cthrc1	0	0	0	331.232	370.123	393.535	3.62557e-05
Sh3bgr	12654.3	11064.8	12250.7	2361.73	2093.05	1971.9	3.63884e-05
Neurl3	520.668	505.576	559.902	96.7983	107.845	139.641	3.66546e-05
St3gal2	704.247	653.393	711.758	1079.91	1109.51	1094.28	3.67952e-05
Sod2	16128	15801.4	14873.6	23317.8	23218.6	23101.8	3.70029e-05
Tmod4	508.007	479.869	554.737	69.5738	55.2165	44.8545	3.75068e-05
RGD1565002	3590.87	3359.08	3167.27	916.559	905.896	947.868	3.768e-05
Sipa1l2	1281.89	1213.6	1257.2	660.195	588.401	580.569	3.78004e-05
Ndufb7	12287.1	12398.4	13668	3660.94	3076.6	3371.7	3.78925e-05
Rpl3	7219.72	6883.12	6501.89	35987.8	32771.9	37632.9	3.81953e-05
Gng10	525.416	495.936	603.289	1597.93	1468.41	1569.91	3.84624e-05
Selp	1304.04	1474.95	1266.49	76.3799	43.1379	71.0901	3.85646e-05
Cox7c	84128.2	81960.1	73690.2	16562.3	13730.8	14981.4	3.88293e-05
Hsd17b8	2736.28	2795.66	2566.05	1127.55	1231.16	1223.77	3.93085e-05
Rpl19	32360.5	30684.8	30060.1	48725.1	50870.8	49204.5	3.9723e-05
Usp2	623.536	633.041	666.304	192.084	228.631	164.184	3.97338e-05
LOC306766	1872.19	2030.87	1962.76	991.426	988.721	929.249	3.98366e-05
Gdf2	0	0	0	9.07484	8.62758	7.6168	4.02011e-05
Mfsd1	394.062	450.948	420.443	840.935	837.738	801.456	4.06476e-05
Dpep1	6.33031	4.28454	10.3303	661.707	556.479	630.502	4.08344e-05
Krt17	0	0	0	21.1746	25.02	22.0041	4.11344e-05
Atp5o	57852.7	54584	51093.7	14936.4	12161.4	13282	4.12632e-05
Pnkd	5265.24	5211.08	5016.39	2549.27	2680.59	2292.66	4.13204e-05
Atp5b	189667	213899	216636	40485.1	34826.1	35185.4	4.17166e-05
Dusp27	5372.85	5228.21	5489.52	2161.32	2353.6	1841.57	4.17309e-05
Tcea3	1812.05	1825.22	1987.55	629.945	510.753	601.727	4.21417e-05
Tasp1	379.819	363.115	358.461	97.5545	132.002	129.486	4.27773e-05
Cybrd1	11.078	5.35568	9.29727	280.564	275.22	321.598	4.29224e-05
Cox6c	98566.1	86026.1	89166	19023.9	17869.4	17170.8	4.29942e-05
Fxn	705.83	679.1	686.965	296.445	325.26	356.297	4.35779e-05
Trim35	4060.89	4090.67	4112.49	2120.49	1760.89	2042.99	4.37084e-05
Glrx5	4060.89	4275.97	4001.96	1672.04	1295	1497.12	4.38763e-05
C1qc	0	0	5.16515	366.775	306.279	341.063	4.43216e-05
Naca	5534.27	5185.37	5218.87	18858.3	21301.5	19295.9	4.4471e-05
Rps26	21681.3	19324.4	21008.7	36540.6	38245.2	38125.5	4.47337e-05
Uqcrc1	23157.9	25104.2	26449.7	6245	5098.04	5545.03	4.47974e-05
Ppt1	213.648	224.938	223.134	606.502	554.754	616.961	4.4834e-05
Il17re	14.2432	0	0	183.766	176.865	204.807	4.48652e-05
Hsdl2	4602.14	4521.26	4349.06	2176.45	2203.48	1884.73	4.5156e-05
Trpv2	33.2341	47.13	29.9579	381.143	369.261	428.233	4.53751e-05
Cxcl1	7365.32	7049.14	7573.14	2679.35	2384.66	3043.33	4.54984e-05
Rpl36a	19677.8	19921	19409.6	35794.2	38453.1	35801.5	4.55812e-05
Atp5j2	61429.3	56678.1	54456.2	16684.1	13637.6	15114.3	4.57291e-05
Usp28	1895.93	1920.55	1836.73	626.164	723.854	509.479	4.57844e-05
Meis1	321.263	302.06	332.636	713.131	664.324	722.75	4.60388e-05
Atp5sl	1699.69	1781.3	1706.57	1040.58	983.544	939.405	4.62795e-05
Fhl1	34677.4	30436.3	30385.5	4964.69	4193.87	3798.24	4.70591e-05
Rab13	215.231	201.374	220.035	936.977	863.621	994.415	4.71007e-05
Rufy1	1118.88	1079.7	1039.23	616.333	640.167	627.963	4.71929e-05
Acsl1	7170.66	7211.96	7970.86	2350.38	2290.62	2026.07	4.74275e-05
Tmem150a	1198.01	1248.94	1180.75	656.413	708.325	714.286	4.7481e-05
Xrcc6	243.717	272.068	232.432	683.638	697.109	633.887	4.79694e-05
Mmaa	612.458	604.121	640.479	215.527	168.238	232.736	4.88736e-05
Thbs1	392.479	582.698	516.515	9009.8	9870.82	10743.1	4.89061e-05
Nprl2	539.659	562.346	560.935	741.112	755.776	768.45	4.89284e-05
Tecrl	997.024	991.872	857.415	93.7734	65.5696	55.8565	4.89426e-05
Mrpl50	1509.78	1399.97	1446.24	800.098	782.522	740.522	4.90441e-05
Perm1	2351.71	2431.48	2174.53	568.69	685.03	498.477	4.94253e-05
RGD1559493	80.7115	85.6909	86.7745	17.3934	23.2945	12.6947	4.96954e-05
Fitm1	1291.38	1429.97	1472.07	353.163	338.201	382.533	4.99065e-05
Impa1	564.98	523.785	530.977	858.329	823.934	850.543	4.99297e-05
Idh3g	9688.54	11026.3	10968.7	2205.94	1630.61	1792.49	5.00629e-05
Prickle1	349.75	300.989	414.245	1411.14	1287.24	1427.73	5.01877e-05
Col6a2	416.218	328.839	282.017	10566.9	12221	12567.7	5.02526e-05
Mypn	1899.09	2063.01	2096.02	460.548	603.931	420.617	5.04749e-05
RGD1560010	47.4773	44.9877	52.6845	140.66	126.825	136.256	5.06267e-05
Phpt1	3472.18	3672.92	3526.76	1992.68	1755.71	1884.73	5.07334e-05
Galnt2	797.619	863.335	839.853	1592.63	1507.24	1625.76	5.08143e-05
Eci3	571.311	549.493	504.119	1060.24	1006.84	1065.51	5.09024e-05
Arhgef12	2429.26	2321.15	2463.78	1560.87	1585.75	1530.13	5.09114e-05
Rd3l	357.663	360.973	321.272	77.1361	50.9027	49.086	5.11509e-05
Gsr	2245.68	2076.93	2207.58	1027.73	1126.76	1030.81	5.12194e-05
Adk	1755.08	1618.49	1658.01	834.885	841.189	767.604	5.14848e-05
Plekhn1	34.8167	36.4186	37.1891	146.71	159.61	138.795	5.15532e-05
Lynx1	1158.45	1209.31	1158.03	460.548	522.832	401.998	5.15643e-05
Sdhd	22070.6	22059	19988.1	7839.91	6924.5	6715.48	5.16349e-05
Scin	58.5554	59.9836	52.6845	12.0998	11.2159	14.3873	5.18532e-05
Ptges	288.029	241.006	272.72	3.78118	0	11.8484	5.19013e-05
Aurka	80.7115	92.1177	75.4112	220.065	211.376	231.043	5.19768e-05
St14	11.078	8.56909	10.3303	46.8867	42.2752	48.2397	5.20159e-05
Acot2	5722.6	5057.9	5333.53	1839.17	1799.71	1727.32	5.22403e-05
Mrps23	3144.58	2973.47	3102.19	1861.1	1768.65	1691.78	5.24436e-05
Wee1	614.04	601.978	602.256	237.458	296.789	246.276	5.24871e-05
Fth1	35872.3	43088.6	38900.8	113671	123579	111794	5.25072e-05
Acadm	38260.4	33492.3	33286.3	5590.1	5352.55	5160.8	5.36894e-05
Cdc42bpg	188.327	228.152	188.011	542.978	573.734	595.803	5.37156e-05
Kdelr2	1286.64	1392.48	1323.31	2612.04	2706.47	2852.07	5.37622e-05
Cryab	121534	117507	115964	60589.7	62768.3	53448.8	5.38716e-05
Rsad2	979.616	1295	1039.23	15104.3	17670.2	15349.5	5.42464e-05
Mmachc	1017.6	1041.14	1038.2	524.072	439.144	427.387	5.42465e-05
Unc5b	77.5463	170.311	120.864	946.808	955.073	1069.74	5.45047e-05
Ptgds	158.258	192.804	214.87	569.446	576.323	536.561	5.45887e-05
Tmie	175.666	194.947	190.077	19.6622	34.5103	10.1557	5.50036e-05
Ctsb	7142.17	7518.3	7351.04	18589.8	17042.1	16847.5	5.50711e-05
Nrbp2	610.875	597.694	596.058	873.453	849.817	828.538	5.53121e-05
Grsf1	3839.33	3834.67	4056.71	2047.89	1920.5	1759.48	5.57392e-05
Clip1	4040.32	4081.03	4342.86	1568.43	1781.6	1415.03	5.57486e-05
Fahd1	955.877	984.374	929.727	381.9	461.576	447.698	5.57538e-05
Grpel1	4035.57	3930	3619.74	1508.69	1324.33	1364.25	5.5946e-05
Scube3	0	13.9248	2.06606	173.178	147.532	159.106	5.60441e-05
Cacnb3	28.4864	37.4897	44.4203	511.972	512.478	594.957	5.61252e-05
Ndufa4	98670.5	86494.2	86184.6	16644.8	13734.2	14747.8	5.65081e-05
Ndufa2	17345.1	16588.7	15501.6	4895.12	3600.29	4734.26	5.66657e-05
Tm2d2	1272.39	1350.7	1262.36	793.292	782.522	772.682	5.67059e-05
Nudt3	2904.03	3150.21	3136.28	1483.74	1339.86	1458.19	5.70122e-05
Rangrf	3617.77	4019.97	3532.96	1027.73	995.623	930.096	5.71162e-05
Herc3	3044.88	2789.24	2841.87	1208.47	1290.69	1106.13	5.73447e-05
St8sia4	151.927	142.461	144.624	58.9865	44.8634	45.7008	5.75281e-05
Cgref1	58.5554	38.5609	43.3873	316.863	332.162	368.145	5.75926e-05
Sgcd	614.04	656.606	685.932	272.245	252.788	268.281	5.7624e-05
Gnl3	3842.5	3596.87	3685.85	2142.42	2272.51	2262.19	5.78534e-05
Dio3	3.16516	0	0	428.03	419.301	498.477	5.80113e-05
Kti12	761.22	760.506	819.193	410.637	384.79	378.301	5.80159e-05
Hist1h1d	886.243	1134.33	921.463	3071.08	3073.14	3357.32	5.81867e-05
Pak1	7.91289	0	5.16515	331.988	276.083	293.67	5.88767e-05
Fndc3b	705.83	761.577	807.829	1533.65	1584.89	1474.27	5.89852e-05
Atp5i	86185.6	81871.2	73749	13928.4	9475.67	12253.7	5.91134e-05
Rps18	66012.5	63594.4	62086.1	115455	112726	121991	5.92775e-05
Cd1d1	50.6425	84.6197	107.435	456.011	416.712	435.85	5.92781e-05
Bzw2	4887	4673.37	4344.92	1824.8	1712.58	1792.49	5.93296e-05
Tgm2	5645.05	5292.48	4988.5	1962.43	1911.01	1881.35	5.93921e-05
Aldh1a1	25.3212	34.2763	35.123	1861.85	1609.04	1940.59	5.96896e-05
Dcn	588.719	578.413	421.476	9014.34	9903.6	10842.1	5.98159e-05
Cd6	83.8766	81.4063	72.3121	16.6372	14.6669	13.541	5.99038e-05
Tril	53.8076	27.8495	52.6845	390.218	428.791	458.701	6.01152e-05
Apoo	3133.5	2741.04	2791.25	662.463	722.129	677.895	6.03147e-05
Trim72	8699.43	9434.56	9586.52	3601.2	2998.95	2970.55	6.03435e-05
Tek	1460.72	1575.64	1345	248.802	280.396	283.514	6.08785e-05
Ank1	436.791	428.454	459.698	156.541	157.022	114.252	6.10162e-05
Ndufb5	18304.1	16686.2	15870.4	4278.79	3621	3778.78	6.122e-05
LOC691921	1066.66	1040.07	1028.9	488.529	375.3	442.621	6.18534e-05
Hamp	28924.8	25723.3	25862.9	6074.09	4215.44	6109.52	6.18861e-05
Pam	8889.34	8574.44	8667.12	5634.72	5833.11	5313.99	6.21787e-05
Hspb1	95415.2	110575	105323	20428.2	24898.3	20889.5	6.24585e-05
Ppp2r2b	0	0	4.13212	38.5681	37.9614	33.8524	6.24586e-05
Apobec2	6002.72	5998.36	6028.76	2428.28	2950.63	2309.58	6.28006e-05
Dlg4	23.7387	39.632	63.0148	425.761	408.947	368.145	6.32857e-05
Prodh	568.145	535.568	606.389	159.566	187.219	151.49	6.33227e-05
Ankrd2	126.606	148.888	150.822	5.29366	0	5.07787	6.37746e-05
Tmem50a	1478.13	1270.37	1307.82	2795.81	2746.16	2931.62	6.40231e-05
2018-03-10	235.804	284.922	249.993	5.29366	0	0	6.4688e-05
Rab3ip	712.16	630.899	670.436	248.802	263.141	259.817	6.47854e-05
Mtfr1	558.65	536.639	584.695	253.339	212.239	214.963	6.487e-05
Alg2	120.276	141.39	150.822	346.356	324.397	328.369	6.49378e-05
Prkar1a	9777.16	9753.76	9714.61	7127.53	6594.06	7017.61	6.51237e-05
Alpl	307.02	291.349	268.588	65.7926	62.9814	42.3155	6.51563e-05
Tmem38a	2929.35	3017.39	2851.16	1180.49	944.72	836.155	6.53978e-05
Ndrg1	482.686	544.137	581.596	1041.34	1040.49	1060.43	6.55481e-05
Cox6a2	175528	174065	154935	48098.9	38009.7	42363.8	6.56291e-05
Cd68	18.9909	61.0547	35.123	397.781	385.653	443.467	6.58257e-05
Pla1a	170.918	202.445	175.615	524.072	505.576	565.336	6.62326e-05
Sil1	191.492	175.666	160.12	526.341	583.225	593.264	6.6319e-05
Sphk1	131.354	88.9043	94.0057	350.894	339.927	340.217	6.6427e-05
Shank3	501.677	493.794	448.335	108.142	124.237	75.3217	6.6689e-05
Trak2	8375	7464.74	7744.62	2933.44	3028.28	2667.57	6.72185e-05
Cltb	3014.81	3438.35	3240.61	1026.21	891.229	1035.88	6.77106e-05
Pcca	1853.2	1703.11	1618.76	479.454	379.614	457.854	6.77378e-05
Cep55	12.6606	13.9248	5.16515	219.309	182.042	203.115	6.77675e-05
Cpxm1	0	10.7114	21.6936	1102.59	1066.37	1280.47	6.79828e-05
Ubd	1014.43	1222.17	1204.51	9.83108	3.45103	14.3873	6.87424e-05
Pcbp4	2193.45	2386.49	2368.74	1170.65	1139.7	1060.43	6.8816e-05
Vdac2	9737.6	8935.41	9182.6	4914.78	4476.85	4603.09	6.89548e-05
Apitd1	26.9038	25.7073	33.057	184.522	169.101	199.729	6.90076e-05
Endou	482.686	486.296	536.142	133.098	80.2365	93.9405	6.9388e-05
Hs6st2	7.91289	0	0	164.103	137.179	160.799	6.93917e-05
Slc50a1	208.9	204.587	197.309	434.836	454.674	409.615	6.96636e-05
Abcb4	2609.67	2538.59	2291.26	600.452	681.579	492.553	6.98848e-05
Ndufa7	13168.6	13554.2	12098.8	4740.85	3822.88	4214.63	6.99219e-05
Hsd17b10	6505.98	6549.99	5972.98	2956.13	2627.96	2698.04	7.00232e-05
Phospho2	962.207	1011.15	993.775	677.588	630.676	654.198	7.04086e-05
Lsamp	375.071	319.198	351.23	73.355	61.2558	61.7807	7.04128e-05
Ngfrap1	235.804	232.436	224.167	517.266	569.42	516.25	7.08396e-05
Dap	1052.41	929.746	992.742	2101.58	2097.37	1945.67	7.09818e-05
Pygl	7.91289	29.9918	20.6606	495.335	577.185	596.649	7.12042e-05
Adamts2	14.2432	13.9248	5.16515	598.939	550.44	671.125	7.13666e-05
Slc6a9	368.741	430.597	389.452	763.043	735.07	771.836	7.142e-05
Minos1	8498.44	7747.52	7751.86	3341.05	2862.63	3204.98	7.14341e-05
Aadat	91.7895	80.3352	107.435	561.884	539.224	479.858	7.20644e-05
Cox7a2l	5822.3	5696.3	5681.66	4454.99	4512.23	4299.26	7.23805e-05
Nol3	6248.02	5921.24	5828.35	2894.12	3124.91	2664.19	7.24302e-05
Hspb3	928.973	827.988	951.42	252.583	245.023	216.656	7.31202e-05
Gja1	4855.35	5030.05	5227.13	11234.7	10191.8	11107.8	7.35538e-05
Bcl6b	1691.78	1566	1521.65	460.548	559.93	581.416	7.38344e-05
Prss35	18.9909	13.9248	16.5285	124.023	144.081	146.412	7.40526e-05
Paqr8	123.441	111.398	106.402	877.235	1033.58	899.629	7.40698e-05
Kidins220	1402.16	1486.74	1519.59	2143.17	2101.68	2092.08	7.4081e-05
Sgcg	10856.5	10822.8	9891.26	4921.59	4615.76	4395.74	7.45389e-05
Ndufb6	6703.8	6318.63	6117.6	2536.42	1931.72	2307.89	7.47245e-05
Pdlim3	4358.42	4840.46	5103.17	1111.67	950.76	908.938	7.59939e-05
Tgfa	39.5644	31.0629	46.4863	144.441	156.159	140.488	7.61083e-05
Lmod2	25884.6	24728.2	25507.6	5159.8	6619.08	2551.63	7.63301e-05
Adcy7	9.49547	21.4227	15.4954	474.917	428.791	523.866	7.63846e-05
Inpp5a	2834.4	2794.59	3051.57	1306.02	1170.76	1084.97	7.64452e-05
Vps13d	1973.47	1920.55	1860.49	1231.15	1253.59	1305.86	7.7127e-05
Man2a1	155.093	116.754	179.747	1093.52	1117.27	1278.78	7.72054e-05
Dazap2	5603.91	5458.51	5799.43	3501.38	3178.4	3383.55	7.73312e-05
Ccs	489.016	498.078	603.289	1336.27	1243.23	1316.86	7.74114e-05
Bola3	1699.69	1572.43	1511.32	642.045	676.402	636.426	7.75396e-05
Ccbl2	712.16	685.527	641.512	165.616	225.18	154.875	7.76515e-05
Cisd1	6431.6	7069.5	6407.88	2755.73	2916.12	2610.87	7.77704e-05
Polr1a	1908.59	1928.04	1937.96	1439.87	1332.96	1398.11	7.79052e-05
Maged1	2122.24	1934.47	2072.26	3815.97	3837.55	4123.23	7.8273e-05
Slc41a2	63.3031	99.6156	100.204	426.518	377.888	418.078	7.83283e-05
Nsun4	1091.98	1066.85	1112.57	520.291	464.164	574.645	7.84108e-05
Stradb	1981.39	1889.48	1769.58	540.709	609.97	423.155	7.86385e-05
Rpsa	40534.6	40947.4	36939.1	61138.7	61918.4	60731.3	7.87969e-05
Hmgn1	2126.98	2192.61	2190.02	6276.01	5761.5	6600.38	7.92011e-05
Pnmt	31.6516	33.2052	29.9579	2.26871	5.17655	0	7.94244e-05
Prpf6	1289.8	1271.44	1416.28	2219.55	2187.09	2291.81	7.94897e-05
Ehd4	9921.18	9701.28	10400.5	5362.47	4865.09	4581.08	7.94907e-05
Ndufb3	23762.4	21003.9	20667.8	5628.67	5034.19	5542.49	8.00128e-05
Gpsm2	17.4084	6.42681	17.5615	104.361	120.786	112.559	8.00501e-05
Cdadc1	1463.88	1510.3	1396.66	600.452	538.361	677.049	8.09388e-05
Dok3	0	0	0	30.2495	29.3338	35.5451	8.13302e-05
Pygm	11809.2	13390.3	13621.5	3549.78	3583.04	3258.3	8.1435e-05
Cks2	327.594	371.684	367.759	1632.72	1397.67	1481.89	8.16475e-05
Baat	7.91289	9.64022	8.26424	0	0	0	8.23532e-05
Cdc42ep3	908.4	934.03	908.033	1575.24	1476.18	1464.96	8.26147e-05
Stat3	9906.94	9463.48	9944.98	6564.89	6062.6	6321.94	8.28339e-05
Sh3gl1	1103.06	1125.76	1135.3	1756.74	1699.63	1831.42	8.28759e-05
Colec12	0	21.4227	14.4624	692.713	626.362	770.143	8.31612e-05
Suclg2	4853.77	4495.56	4921.35	2502.39	2294.94	2401.83	8.39228e-05
Myoz2	32697.6	28454.7	27372.2	3254.84	3007.58	2740.35	8.40428e-05
Kank1	7260.87	7155.19	7642.35	3687.41	3917.79	3319.23	8.42742e-05
Aga	166.171	175.666	170.45	781.949	666.912	707.516	8.46099e-05
Serinc2	316.516	310.629	324.371	575.496	576.323	625.424	8.47373e-05
Elk1	1085.65	1147.19	1173.52	710.863	699.697	687.204	8.48522e-05
St5	234.221	320.27	347.098	1122.26	1083.62	1215.3	8.48585e-05
Echs1	11201.5	10687.8	9427.43	1874.71	1431.32	1451.42	8.49506e-05
Acox1	2533.71	2626.42	2464.81	1204.69	1401.98	1226.3	8.51592e-05
Rasl12	41.147	49.2722	59.9157	496.091	430.516	517.096	8.5219e-05
Pdzrn3	1262.9	1226.45	1324.34	692.713	628.088	604.266	8.53865e-05
Cox19	750.142	714.448	709.692	449.961	458.987	419.77	8.54133e-05
RGD1309676	150.345	189.591	210.738	719.181	685.893	633.041	8.58992e-05
Fxyd3	102.868	125.323	110.534	0	6.03931	2.53893	8.62133e-05
Traf3	968.538	939.386	1006.17	533.903	590.127	566.182	8.62373e-05
Abhd2	1384.76	1374.27	1290.25	560.371	643.618	671.971	8.63095e-05
Ehd1	3105.02	3166.28	3183.8	1852.78	1622.85	1878.81	8.65002e-05
Ereg	0	9.64022	6.19818	161.835	132.865	149.797	8.66011e-05
Ndufs1	26620.5	23723.5	22646.1	5215.76	5018.66	4530.3	8.66492e-05
Dync1li1	1547.76	1604.56	1539.21	986.889	930.916	1033.35	8.69154e-05
Ctsa	1816.8	2378.99	2111.51	5040.32	4867.68	5141.34	8.69599e-05
Ssh3	120.276	142.461	126.03	547.515	477.968	484.09	8.70445e-05
Sptb	3196.81	2819.23	2927.61	977.058	1049.11	856.467	8.71589e-05
Agpat4	134.519	182.093	162.186	498.36	466.752	451.93	8.72336e-05
Murc	3613.02	3144.85	3182.76	667.001	756.639	515.403	8.7379e-05
Specc1	80.7115	50.3434	67.1469	294.176	325.26	286.899	8.75003e-05
Pla2g16	1599.99	1465.31	1392.52	480.21	406.359	457.854	8.77161e-05
Ccne1	44.3122	46.0588	50.6185	177.716	154.434	175.186	8.82471e-05
Yipf7	1474.96	1405.33	1304.72	431.055	526.283	440.928	8.84489e-05
Tgfbr3	341.837	348.119	330.57	719.937	735.933	802.303	8.85162e-05
Ndufs4	13649.7	12779.7	11754.8	4004.27	3715.9	3694.99	8.85506e-05
Gzf1	946.381	946.884	915.264	633.726	680.716	644.043	8.8675e-05
Kpna6	2843.89	2661.77	2852.2	1486.01	1456.34	1294.86	8.9664e-05
Rps20	32045.6	30372.1	28998.2	52893.5	50740.5	54454.2	8.9771e-05
Slco5a1	644.109	727.301	680.767	206.453	234.67	172.647	8.97823e-05
Loxl3	31.6516	53.5568	46.4863	549.028	578.911	662.661	8.97903e-05
Coq2	1235.99	1323.92	1185.92	511.216	533.185	574.645	9.00753e-05
Mapre2	2403.94	2399.34	2584.64	1163.09	1122.45	962.256	9.02034e-05
Pqlc3	99.7024	104.971	82.6424	908.997	861.896	1036.73	9.02659e-05
RGD1559747	0	0	0	22.6871	24.1572	19.4652	9.02795e-05
Pmpcb	4092.55	3973.91	3794.32	2164.35	2035.25	1872.04	9.06937e-05
Orai2	15.8258	19.2804	19.6276	273.001	266.592	319.906	9.09702e-05
Cd274	199.405	229.223	210.738	32.5182	48.3145	52.4713	9.12902e-05
Hspb8	36568.6	35389.3	37969	19882.2	20123	17599.9	9.13113e-05
Itm2c	1503.45	1682.75	1823.3	4886.05	4340.54	4745.27	9.14422e-05
Depdc1	0	0	0	50.6679	44.8634	55.8565	9.16055e-05
Ddt	2918.27	3180.2	3067.07	4523.81	4418.19	4379.66	9.18692e-05
Gpx1	14380.9	16229.8	14369.4	4946.54	4155.91	4409.28	9.20022e-05
Pccb	3851.99	3547.6	4118.69	865.891	595.303	909.784	9.20046e-05
Trnau1ap	1302.46	1323.92	1356.37	801.611	750.6	687.204	9.20963e-05
Tatdn2	1326.2	1423.54	1445.21	802.367	792.012	760.834	9.23712e-05
Mrpl16	2733.11	2992.75	2821.2	1520.04	1370.92	1384.56	9.27451e-05
Ankrd13d	4.74773	0	0	74.8674	62.1186	65.1659	9.30627e-05
Myof	345.002	259.215	300.612	2867.65	2525.29	3062.8	9.31359e-05
Pitpnb	2824.9	2758.17	2857.36	1907.99	1724.65	1859.35	9.32676e-05
Src	42.7296	49.2722	43.3873	285.857	242.435	283.514	9.32929e-05
Maged2	362.41	430.597	372.924	1967.73	1683.24	1943.13	9.38417e-05
Col5a1	134.519	162.813	118.798	6091.49	5716.64	7025.23	9.44627e-05
Cbr1	6760.77	6830.63	6676.47	1939.75	2536.51	1505.59	9.46771e-05
Eef1b2	9642.65	8539.09	8221.88	16211.4	16196.6	16866.1	9.48062e-05
Shtn1	11.078	7.49795	5.16515	182.253	166.512	148.104	9.50619e-05
Art3	6562.95	6045.49	5626.91	1676.58	1631.48	1370.18	9.51261e-05
Trim2	80.7115	84.6197	107.435	238.971	257.102	255.586	9.57553e-05
Prkcsh	1713.93	1659.19	1645.62	4125.27	3772.84	4282.33	9.62027e-05
Ppia	17082.3	15550.7	15464.5	26320.8	26253.7	27585.5	9.63019e-05
Mrps18b	3723.81	3982.48	3932.74	2159.06	2286.31	2022.68	9.64663e-05
Bckdhb	2763.18	2314.72	2555.72	484.748	339.927	371.531	9.6578e-05
Mif	2104.83	2268.67	2007.18	4122.25	4344.85	4531.15	9.66132e-05
Raver2	6.33031	4.28454	5.16515	61.2552	50.9027	60.0881	9.66951e-05
Hspa1b	591.884	560.204	453.5	10387.7	12355.6	10318.2	9.68775e-05
Adcy5	2025.7	2104.78	2108.41	1377.11	1325.2	1237.31	9.69206e-05
Mmp19	12.6606	5.35568	10.3303	353.919	339.064	413.846	9.7153e-05
Casp4	553.902	408.103	456.599	1276.53	1288.1	1205.15	9.75544e-05
Smpx	29826.8	27421.1	24911.5	5042.59	4570.03	3785.55	9.76344e-05
Ppp6r2	1082.48	1080.78	1137.37	672.294	618.598	688.897	9.83332e-05
Fry	2953.09	3128.79	3277.8	1142.67	1339	1064.66	9.90646e-05
Timm44	3548.14	3244.47	3307.76	1599.44	1622.85	1395.57	9.91823e-05
Marveld1	310.185	277.424	357.428	868.916	834.287	929.249	9.99488e-05
Parp1	2372.28	2369.35	2481.34	1602.47	1687.56	1700.24	0.000100667
Islr	12.6606	0	0	162.591	144.943	176.879	0.000101493
Gen1	0	0	0	43.1055	41.4124	34.6987	0.00010163
Mr1	15.8258	17.1382	19.6276	60.4989	66.4324	57.5491	0.000101661
Ska1	0	6.42681	0	90.7484	88.8641	106.635	0.000101906
Sorcs2	9.49547	21.4227	22.7267	91.5046	86.2758	93.0942	0.000102427
Pafah1b3	185.162	197.089	208.672	513.485	509.89	457.854	0.000102525
Rpl15	28119.2	28624	27883.5	43786.9	46894.4	43691.6	0.000102884
Pgrmc2	1299.3	1395.69	1496.86	2720.94	2576.2	2786.06	0.000103889
Ech1	11861.4	11482.6	10533.8	4330.21	3425.15	3500.34	0.000103932
Tmem179	1068.24	990.801	1038.2	502.897	506.439	419.77	0.000104735
Nudt13	633.031	720.874	714.857	161.835	104.394	172.647	0.000104843
Crybb1	250.047	234.579	289.248	5.29366	10.3531	4.23155	0.000105227
Ube2ql1	523.833	438.095	506.185	81.6736	68.1579	51.625	0.00010568
Myh14	4554.66	4726.92	4522.6	2025.96	2249.21	1704.47	0.000106166
Phb	7882.82	8482.32	8081.39	4898.15	4593.32	4388.97	0.000106372
Cd9	1403.75	1497.45	1390.46	2779.17	2933.38	3100.04	0.000106793
Ephb1	0	0	0	37.8118	47.4517	42.3155	0.000107243
Sugp2	1057.16	991.872	986.544	585.327	549.577	516.25	0.000107259
Aebp1	25.3212	63.197	28.9248	2889.58	3211.19	3612.9	0.000107473
A3galt2	139.267	85.6909	90.9066	741.112	680.716	813.305	0.000107807
Agtpbp1	3112.93	2868.5	3204.46	962.689	1200.1	914.016	0.00010823
Ugt1a7c	0	27.8495	0	390.974	345.966	320.752	0.000108366
Slc9a3r2	541.242	515.216	496.887	829.592	821.346	875.932	0.000108482
Txnrd1	14898.4	17244.2	16795	5334.49	5390.51	5040.63	0.000108968
Pdk2	5376.02	5613.82	6200.25	1941.26	1667.71	1834.8	0.000109139
App	2372.28	2840.65	2614.6	5369.28	5201.57	5630.51	0.000110133
Aldh6a1	9778.75	8830.44	8198.12	1862.61	2030.93	1832.26	0.000110297
Ndufs7	7457.11	8625.86	8769.39	2023.69	1840.26	1936.36	0.000110402
Gins4	121.858	127.465	103.303	291.151	278.671	309.75	0.000111342
Acad9	2889.79	2943.48	2786.08	1487.52	1180.25	1251.69	0.000111868
Mettl20	1256.57	1095.77	1109.47	286.614	338.201	252.201	0.000113308
Tram1	1576.25	1538.15	1458.64	2691.45	2526.16	2497.46	0.000114119
Dnajc15	5910.93	5008.63	5230.23	1325.68	1207	1288.09	0.00011467
Bmpr2	1563.59	1481.38	1652.85	810.686	799.777	827.692	0.00011472
Pdk1	4366.33	3996.41	3780.89	861.354	1189.74	834.463	0.000114772
Mest	106.033	95.3311	78.5103	221.577	226.043	235.274	0.000115707
Tmed7	963.79	969.378	956.586	1694.73	1722.07	1570.75	0.000115908
Mgp	2285.24	1919.48	1973.09	13593.4	14921.4	16562.3	0.000116013
Ccni	1495.54	1501.73	1452.44	1899.67	1914.46	1842.42	0.000116233
Lpin1	395.644	404.889	404.948	169.397	216.552	187.035	0.000116494
Fn1	362.41	281.709	313.008	11472.9	12582.5	14339	0.000116612
Fxyd2	0	6.42681	0	201.159	161.336	192.113	0.000117341
Ubxn11	17.4084	24.6361	4.13212	133.098	152.708	151.49	0.000117344
Aldh3a2	864.087	927.604	841.919	1447.44	1367.47	1388.8	0.000117611
Ociad2	106.033	122.109	78.5103	418.199	460.713	486.629	0.000117648
Pdgfra	170.918	126.394	108.468	1696.24	1701.36	2031.15	0.000118022
Atp5d	7316.26	8464.11	8142.34	2924.37	2761.69	2734.43	0.000118363
Fam105a	0	0	0	38.5681	46.5889	48.2397	0.00011859
Gmppa	718.49	693.025	734.484	1029.99	977.505	1012.19	0.000118898
Ndufa1	35044.6	34728.4	29894.9	8023.67	6052.25	7003.22	0.0001189
LOC298139	9857.88	8790.81	8234.28	1165.36	1704.81	1098.51	0.000119019
Isoc2b	1261.31	1176.11	1211.74	626.164	653.971	545.024	0.00012005
Slc33a1	473.191	450.948	485.524	889.334	815.307	825.999	0.000120808
Fkbp10	208.9	248.503	233.465	2575.74	2219.01	2740.35	0.000121802
Flnc	37608.4	40554.3	40652.8	12131.5	15936	10976.7	0.000122396
Ggt7	25.3212	16.067	0	144.441	145.806	132.025	0.00012248
Acsl3	213.648	174.595	137.393	613.308	693.658	677.049	0.000122559
Gpr153	7.91289	4.28454	0	162.591	134.59	165.877	0.000122859
Exoc6	534.911	497.007	507.218	325.938	335.613	315.674	0.000123125
Dynll1	1305.63	1295	1459.67	4296.18	3847.9	4472.75	0.000123143
Tmem43	990.694	997.227	1095.01	2616.58	2303.56	2522.85	0.000123774
Clybl	688.421	672.673	802.664	121.754	115.61	104.096	0.000124178
Adamts1	3587.7	3288.39	3467.88	1804.38	1973.99	1976.98	0.000124445
Park2	264.29	231.365	241.729	98.3108	84.5503	91.4016	0.00012455
Spata6	22.1561	33.2052	25.8257	146.71	127.688	150.643	0.000124606
Kitlg	1436.98	1363.56	1260.3	428.786	428.791	526.405	0.000124658
Tf	117.111	119.967	59.9157	1408.87	1168.17	1416.72	0.000124959
Gpalpp1	566.563	540.924	554.737	696.494	703.148	721.057	0.000126001
Rpl39	36527.5	33651.9	33699.5	52950.2	54289.1	56286.4	0.000126519
Tec	1235.99	1141.83	1284.06	429.542	513.341	408.768	0.000126602
Lmod1	6.33031	16.067	19.6276	342.575	320.946	397.766	0.000126779
Chst12	7.91289	13.9248	23.7597	109.654	102.668	118.484	0.000127246
F2r	197.822	243.148	220.035	1417.94	1359.71	1637.61	0.000127478
Mea1	2202.95	2315.8	2272.67	2988.65	3081.77	3141.51	0.000128431
Zfp180	1171.11	1077.56	1070.22	567.178	495.223	549.256	0.00012852
Lrpap1	224.726	277.424	236.564	859.085	792.012	926.71	0.00012856
Pdia6	4227.06	3931.07	3962.7	8104.59	7308.43	7890.16	0.000128779
Ttr	335.506	295.633	277.885	45.3742	29.3338	19.4652	0.000128877
Oxa1l	3499.08	3912.86	3858.37	1841.44	1879.09	1811.95	0.000128971
Uqcrc2	41648.7	36455	34735.6	7440.61	7324.82	6742.56	0.000128976
Xkr5	0	0	0	37.0556	39.6869	31.3135	0.000129072
Fam131b	20.5735	19.2804	9.29727	645.826	786.836	803.149	0.000129519
Map1lc3a	7718.23	8453.4	7175.43	2195.36	1641.83	1905.89	0.00012981
Slc40a1	1698.11	1560.64	1567.11	643.557	760.953	606.805	0.00013029
Fbxl22	645.692	703.736	671.469	246.533	157.022	163.338	0.000130732
Slc25a24	324.428	244.219	290.281	782.705	747.149	835.309	0.000130857
Prss46	401.975	321.341	361.56	20.4184	20.7062	4.23155	0.000131711
Oxr1	2348.55	2210.82	2434.85	1352.15	1378.69	1313.47	0.000132409
Rps15	19875.6	20645.1	20003.6	27421.9	27406.4	28845.7	0.000132603
Carhsp1	15110.5	15624.7	15739.2	9633.7	8208.28	8761.01	0.000132612
Gimap9	351.332	339.55	415.278	26.4683	12.0786	26.2356	0.000132895
Ccbl1	403.557	448.806	478.293	105.117	63.8441	86.3237	0.000133039
Aplp1	115.528	85.6909	103.303	275.27	302.828	275.051	0.000133145
Aldh3a1	28.4864	9.64022	8.26424	998.989	954.211	794.686	0.000133539
Lmcd1	23181.6	20987.8	21307.3	6112.66	7820.9	4966.15	0.000133717
Dctn5	1400.58	1433.18	1372.9	1017.89	1059.47	991.876	0.000134289
LOC689574	2278.91	2145.48	2191.06	1512.47	1516.73	1420.96	0.000134832
2018-09-15	2125.4	1937.68	1889.41	3649.6	3401.86	3652.68	0.00013491
Uqcrh	27470.4	25684.8	23249.4	7446.66	5811.54	6393.88	0.000135101
LOC689064	69.6334	84.6197	87.8075	0	0	0	0.000135125
Ccdc8	221.561	232.436	231.399	992.183	946.446	1129.83	0.000135688
Dffa	1425.9	1423.54	1550.58	810.686	741.972	804.842	0.000136216
LOC100911177	13151.2	12728.3	12142.2	7341.55	7016.81	7789.45	0.000136596
Mtch2	6262.26	6311.13	5666.17	3003.02	2732.36	2925.7	0.000136793
Cntn2	31.6516	5.35568	20.6606	131.585	127.688	132.025	0.000136934
Fyb	0	0	0	9.83108	7.76482	8.46311	0.000138379
Clmp	25.3212	25.7073	0	321.401	392.555	387.61	0.000138402
Tnrc18	539.659	586.982	546.473	873.453	877.425	930.096	0.000138663
Ipo13	2630.24	2613.57	2945.17	1195.61	1114.68	1128.13	0.00013889
Tjp2	997.024	964.022	901.835	539.197	529.734	555.18	0.000138947
Psmd1	6243.27	5925.52	6118.64	4387.69	4596.78	4403.36	0.00013936
Nr3c2	783.376	776.573	730.352	387.949	397.732	446.852	0.000139655
Vof16	33.2341	28.9207	46.4863	167.128	192.395	195.498	0.000139887
Tmem88	363.993	351.333	382.221	158.053	167.375	192.113	0.0001402
Hacd1	748.559	691.954	632.214	207.965	176.003	172.647	0.000140242
Ndufab1	7219.72	8437.34	7653.72	2684.64	2569.29	2715.81	0.000141184
Rps21	23858.9	22792.7	22806.2	34391.4	32248.2	33244.8	0.000141718
Idh1	4064.06	3771.47	3746.8	1982.85	1711.71	1635.92	0.000141961
Smyd2	2377.03	2166.91	2265.43	1282.58	1158.68	1272.85	0.00014212
Gimap6	227.891	201.374	209.705	25.712	41.4124	57.5491	0.000142851
Ckm	49015.6	58652.2	61689.4	2615.07	2096.5	1794.18	0.000143564
Man2b2	109.198	97.4733	135.327	518.022	438.281	492.553	0.000144069
Lrp1	245.3	267.784	155.988	3007.55	3305.23	3759.31	0.000144083
Il11	91.7895	109.256	98.1378	17.3934	22.4317	24.543	0.000144384
Cryl1	253.212	263.499	258.257	136.879	121.649	104.943	0.000144525
Cuedc2	250.047	251.717	265.489	497.604	447.772	468.856	0.000145081
Psme4	7957.2	7205.53	7484.3	2923.61	3524.37	2780.98	0.000145095
Bgn	113.946	102.829	75.4112	5062.25	5003.14	6160.3	0.000146461
Shc1	1194.85	1247.87	1279.92	2723.21	2454.55	2761.51	0.000146984
C1qb	12.6606	5.35568	13.4294	266.952	211.376	245.43	0.000147384
Wdr33	1990.88	1971.96	1855.32	1347.61	1333.82	1337.17	0.000147482
Maff	3681.08	4038.18	3756.1	2199.89	2282.86	2163.17	0.000147645
Adm2	0	0	6.19818	125.535	130.276	155.721	0.000147742
Gdf15	291.194	430.597	396.683	2357.95	2009.36	2004.06	0.00014778
Pkd2	621.953	575.2	555.77	900.678	880.876	872.547	0.000147784
Kif1b	1883.27	1783.44	1956.56	1097.3	1127.63	1044.35	0.000147988
Prepl	5792.23	5081.47	4922.39	1081.42	1356.26	936.02	0.000148336
Basp1	28.4864	9.64022	16.5285	539.197	427.928	509.479	0.000148546
Car2	207.318	141.39	222.101	959.664	818.758	855.62	0.000148832
Azin1	6317.65	5906.24	6117.6	3050.66	3378.56	2747.97	0.000148852
Suv420h1	762.802	754.08	774.772	574.74	526.283	548.409	0.000148895
Srpx	15.8258	9.64022	33.057	389.462	361.496	450.237	0.000149032
Plod3	993.859	977.947	986.544	2246.78	2307.02	2568.55	0.000149375
Bok	219.978	256.001	272.72	896.141	763.541	828.538	0.000149661
Stbd1	343.419	395.249	360.527	644.314	697.971	680.434	0.000150091
Twist1	9.49547	31.0629	54.7506	387.193	331.299	396.92	0.00015047
Socs3	1902.26	2195.83	1997.88	679.857	791.149	745.6	0.000150485
Hbb-b1	177.249	156.386	200.408	0	0	0	0.000150942
Necap1	1106.22	1154.68	1114.64	1467.86	1415.79	1470.89	0.000151012
Vldlr	2212.44	1919.48	1988.58	786.486	810.13	802.303	0.000151563
Epas1	1332.53	1495.31	1457.61	629.945	707.462	636.426	0.00015173
Slmo2	1995.63	2000.88	2132.17	1206.95	1266.53	1321.94	0.000152069
Zbtb16	257.96	275.282	270.654	112.679	106.119	77.0143	0.000152203
Vasn	115.528	191.733	162.186	878.747	750.6	882.702	0.000152214
Myl2	173376	174288	139666	4337.77	3439.82	3457.18	0.000154183
Myl3	168764	184233	210551	16483.7	18858.2	11877.1	0.000154663
Vdac3	17299.2	15989.9	15377.7	8069.05	7510.31	7212.26	0.000154695
Cry2	1710.77	1737.38	1767.51	1076.88	1024.09	906.399	0.000155694
Abce1	3199.97	3104.15	3015.41	2207.46	2243.17	2311.28	0.000155763
Ptk2b	0	10.7114	12.3964	276.783	219.141	260.664	0.000155815
Rhox5	0	7.49795	7.23121	71.0863	86.2758	74.4754	0.000156656
Gmpr	4035.57	4597.31	4884.17	1059.49	1057.74	987.645	0.000156909
Ccr7	18.9909	5.35568	5.16515	245.777	196.709	235.274	0.000157615
Bcl2l2	4485.02	4977.57	4873.83	2475.16	2136.19	2277.42	0.000157632
P3h4	123.441	236.721	211.771	851.523	773.894	878.471	0.000157785
Copg1	1799.39	1748.09	1607.39	3071.83	2887.65	3141.51	0.000157838
Sspn	2704.63	2720.68	2995.79	1328.71	1251	1111.21	0.000157967
Soat1	232.639	245.29	184.912	601.208	540.949	582.262	0.000158344
Cpt1a	564.98	521.643	626.016	1559.36	1368.33	1431.96	0.000158452
Sele	1101.47	957.595	865.679	17.3934	13.8041	34.6987	0.000158578
Phyhd1	321.263	345.977	306.81	854.548	997.349	961.409	0.000159185
Lrrc10	854.592	909.394	900.802	425.761	332.162	314.828	0.000159353
Cyp27a1	669.43	627.686	599.157	1088.22	1042.21	1012.19	0.000159442
LOC100125367	683.674	730.515	714.857	394.756	328.711	328.369	0.000159662
Bckdha	5319.04	5443.51	5845.92	3356.18	3241.38	3241.37	0.00015987
Kcnq1	460.53	420.956	447.302	236.702	196.709	209.039	0.000160108
Mir27b	109.198	126.394	111.567	25.712	25.8827	35.5451	0.00016033
Hexa	1038.17	1382.84	1257.2	2630.95	2599.49	2644.72	0.000161147
Tmem126a	2911.94	3265.89	3264.37	1433.82	1302.76	1221.23	0.000162427
Erbb4	245.3	243.148	288.215	43.8617	54.3538	36.3914	0.000162477
Ctps2	175.666	153.172	173.549	505.166	433.105	477.319	0.000163078
Afg3l2	6135.65	6070.13	6688.87	2470.63	2808.28	2118.32	0.000164151
Klf4	477.938	585.911	456.599	1110.16	1170.76	1197.53	0.000164492
Atp5j	28002.1	24337.3	23223.5	5602.2	4932.39	5169.27	0.000164584
Rab34	471.608	438.095	467.963	910.509	893.818	1000.34	0.000164805
S1pr2	172.501	279.566	210.738	1336.27	1180.25	1433.65	0.000165959
Cpeb1	17.4084	17.1382	11.3633	118.729	137.179	111.713	0.000165964
Kcnab2	0	0	0	40.0805	31.0593	35.5451	0.000166559
Irx2	25.3212	38.5609	27.8918	158.81	192.395	172.647	0.000167012
Hprt1	9121.98	9532.04	10098.9	4318.87	4860.78	3987.82	0.000167045
Asl	246.882	217.441	287.182	586.083	582.362	631.348	0.000167412
Slc23a2	1072.99	986.516	1073.32	601.964	615.147	561.104	0.00016814
Mylk3	12168.4	13570.2	13826.1	5782.94	5387.93	4899.29	0.000168406
Gfm1	5130.72	4610.17	4443.06	1824.04	1898.07	1708.7	0.000168411
Pigs	526.998	506.647	527.878	1007.31	919.7	912.323	0.000168515
Gpr37	0	5.35568	5.16515	33.2744	37.0986	38.9303	0.000168775
Sucla2	15384.2	12938.2	13022.4	2795.05	2927.34	2509.31	0.000168842
Klhl29	3.16516	5.35568	0	86.211	85.4131	104.943	0.000169026
Ptgis	145.597	215.298	242.762	1258.38	1148.33	1400.64	0.000169489
Cox8b	91109	85628.7	70954.7	874.966	580.636	844.618	0.000169533
Ankrd23	11671.5	10667.4	10119.6	3047.63	3732.29	2563.48	0.000169736
Lhpp	49.0599	82.4774	86.7745	266.952	245.023	256.432	0.000169966
Cald1	628.283	565.56	554.737	5252.82	5299.06	6392.19	0.000170292
Ntn3	3.16516	4.28454	0	21.9309	20.7062	22.8504	0.000170599
Mras	83.8766	101.758	79.5433	237.458	229.494	259.817	0.000170828
Car14	848.262	861.193	955.553	245.021	300.24	184.496	0.000170837
Gmeb1	493.764	526.999	551.638	207.209	249.337	244.584	0.000171143
Abhd5	697.917	678.029	658.04	343.331	346.829	274.205	0.00017137
Il18	0	0	0	25.712	28.471	22.0041	0.000171458
Aifm1	5053.17	4480.56	4426.53	1866.39	1867.01	1674	0.000172086
Ncf1	1373.68	1428.9	1457.61	667.001	523.694	694.821	0.000172179
Pnpo	2125.4	2134.77	2362.54	806.148	1003.39	859.852	0.000172388
Gbp5	2358.04	2346.86	2362.54	2913.78	3030.87	3073.8	0.000172415
Rpl22	11750.6	11919.6	11817.9	18288.1	19788.2	18227	0.000172805
Pla2g4b	193.074	161.741	168.384	359.969	388.241	353.758	0.000172968
Egfl7	1372.09	1584.21	1430.75	523.316	534.047	597.496	0.000173002
Sarnp	1454.39	1378.55	1372.9	856.816	831.699	741.368	0.000173537
Ushbp1	471.608	479.869	433.873	189.059	163.924	129.486	0.000175321
Olfml3	50.6425	26.7784	47.5194	1654.65	1364.88	1744.25	0.000175337
Gmfg	28.4864	23.565	38.2221	219.309	227.768	267.434	0.000175712
Rps24	29345.7	26421.7	26236.9	45504.3	49029.7	48776.3	0.000175908
Shc2	80.7115	77.1218	67.1469	444.667	548.714	479.012	0.000175911
Dcbld2	959.042	912.608	997.907	1489.79	1397.67	1448.04	0.000176047
Dusp14	23.7387	11.7825	45.4533	164.103	164.787	175.186	0.000176867
Nqo1	4708.17	4867.24	4655.87	8860.83	7960.67	8642.53	0.000176935
Kif5c	9.49547	4.28454	4.13212	54.449	52.6283	63.4733	0.000177762
Tmem252	237.387	273.14	226.234	45.3742	49.1772	56.7028	0.000177897
Usmg5	58175.6	48150.8	50525.5	12111.1	10989	10707.5	0.000177994
Usp13	5402.92	5510.99	5738.48	2255.85	2885.06	2272.34	0.000178215
Il17b	3.16516	0	0	21.1746	22.4317	25.3893	0.000178348
Slc25a21	224.726	191.733	178.714	9.83108	14.6669	15.2336	0.000178526
Psmd11	7471.35	6482.51	6898.57	3131.58	3081.77	2990.86	0.000178975
Clpx	2440.33	2388.63	2166.26	1154.77	1159.55	1060.43	0.000179344
Gstp1	9036.52	10426.4	10359.2	38317.8	42436.5	35203.2	0.000179524
Pfkfb2	417.8	417.743	382.221	234.433	211.376	225.119	0.000179835
Rps10	15984	17682.3	17232	23762.5	23752.6	23783	0.00018018
Ndufb2	8058.49	9570.6	8848.93	3031.75	2759.1	2869.84	0.000180276
Otud4	1960.81	1787.73	1840.86	978.57	999.937	853.081	0.000180337
RGD735029	3529.15	3644	3798.45	2341.31	2102.54	2115.78	0.000180692
Mccc1	1555.67	1353.92	1352.24	471.892	459.85	520.481	0.000180801
Limch1	2327.97	2455.04	2747.86	792.536	841.189	721.903	0.000181109
Grb14	1984.55	1869.13	1775.78	952.102	797.189	864.083	0.000181196
Atp5g2	28848.8	29216.3	26820.6	14311.8	11466.1	13619.7	0.000181782
Fgf12	158.258	172.453	169.417	69.5738	45.7262	59.2418	0.000183172
Idh3a	4595.81	3999.62	4403.81	1765.81	1867.87	1580.91	0.000183384
Rplp0	49886	53527.9	52266.1	82606	89904.6	83624	0.000185298
Aldh5a1	941.634	1041.14	905.967	431.055	408.947	404.537	0.000185835
Bcat1	216.813	317.056	300.612	1454.24	1285.51	1565.68	0.00018609
Plch1	0	0	0	9.83108	12.0786	12.6947	0.000187209
Tspan5	42.7296	59.9836	73.3451	224.602	260.553	253.893	0.000187237
Csf1	2389.69	2429.34	2446.21	3947.56	4223.2	4403.36	0.000187682
Tmem185a	1720.26	1654.9	1460.7	555.078	589.264	569.567	0.000187783
Uqcrb	8430.39	7960.68	6941.96	1995.71	1637.52	1734.94	0.000187792
Rpl28	10013	10492.8	10271.4	15728.2	16752.2	17287.6	0.000187888
Timm23	4776.22	4635.88	4489.55	2854.04	3052.44	2689.58	0.000188284
Fkbp7	55.3902	91.0465	64.0479	289.639	275.22	319.906	0.000188674
Polr2l	12953.4	11964.6	11199.1	4085.95	2784.98	3777.93	0.000188764
Dnajc9	576.058	554.848	572.299	949.833	1028.41	1061.27	0.000189279
Mrps34	1587.33	1705.25	1521.65	859.085	817.032	881.856	0.000190176
Bloc1s1	3147.75	3006.68	2827.4	1346.86	1090.53	1381.18	0.000190312
Bmp2	42.7296	24.6361	6.19818	186.79	190.67	171.801	0.000190319
Kif1c	18073	20190.9	21012.9	7828.56	6837.36	7747.13	0.000190816
S100a10	1361.02	1302.5	1007.2	7971.49	6830.46	8460.57	0.000191002
Abcf1	4891.75	5083.61	5453.36	2986.38	2949.77	2963.78	0.000191608
Bag2	2166.55	2350.07	2140.44	1217.54	1043.94	1109.51	0.000191712
Lhfp	484.269	586.982	507.218	2655.9	2286.31	2799.6	0.000192113
Mbnl3	0	0	0	43.8617	33.6476	38.9303	0.000192526
Psmd5	1693.36	1666.69	1621.86	1085.96	963.701	936.02	0.000192636
Hspa1a	137.684	167.097	127.063	2390.46	2981.69	2456.84	0.000192636
Mllt4	1441.73	1519.94	1537.15	794.049	903.308	763.372	0.000192647
Ttc7a	91.7895	98.5445	86.7745	401.562	419.301	486.629	0.000193583
Gjb3	0	0	0	9.07484	8.62758	11.002	0.000194044
Ptges2	1254.98	1412.83	1360.5	721.45	666.049	661.815	0.000194262
Rnft2	7.91289	8.56909	10.3303	73.355	62.1186	77.8606	0.000194432
Smc1a	2158.64	2108	2255.1	1611.54	1605.59	1596.14	0.000194436
Emilin3	0	0	0	23.4433	30.1965	25.3893	0.000194544
Hspb7	42955.9	48652.1	50191.8	11346.6	15139.7	10096.5	0.000194684
Fam96a	1878.52	1916.26	1986.52	1311.31	1165.59	1226.3	0.000194871
Ckb	3002.15	3392.29	3532.96	940.002	739.384	1050.27	0.000195442
Ccnd1	794.454	725.159	711.758	2928.9	2428.66	2773.36	0.000195528
Nucb1	2913.53	3268.04	3043.31	5335.25	5114.43	5597.5	0.000197105
Lum	61.7205	48.2011	37.1891	4290.13	3833.23	4968.69	0.000197325
Lgmn	2343.8	2316.87	2289.19	2739.09	2655.57	2689.58	0.000197575
Fam109b	14.2432	17.1382	27.8918	158.053	143.218	128.639	0.000197778
Ganab	1435.4	1609.92	1604.3	3946.8	3448.44	3905.73	0.000197978
Cxxc4	156.675	179.951	180.78	64.2801	68.1579	59.2418	0.000198214
Armc7	319.681	333.123	306.81	202.671	194.983	181.957	0.000199208
Timm8a1	2674.56	2558.94	2891.45	1364.25	1439.94	1412.49	0.000199891
Otud7b	4907.57	5272.13	5549.44	2653.63	2537.37	2318.05	0.000200253
Slc4a3	2758.43	2937.05	3137.31	1451.22	1389.9	1508.97	0.000200417
Mrpl13	3329.74	3462.98	3498.87	2209.72	1898.07	2096.31	0.000200468
Olr441	0	0	0	3.02495	2.58827	3.38524	0.000200967
Usp15	1682.28	1542.44	1570.21	1007.31	986.133	1036.73	0.000201037
Acta1	34003.3	42826.1	43237.5	681.369	1081.9	647.428	0.000201583
Rhot1	2312.15	2126.2	2310.89	1185.02	1220.8	1030.81	0.000201988
Stard7	1410.08	1406.4	1506.16	767.58	672.951	814.997	0.000202112
Sncg	34.8167	63.197	30.9909	222.334	261.416	238.66	0.000202221
Rhbdl3	826.106	967.236	923.529	336.525	366.672	330.908	0.000202366
Slc3a2	4307.78	4500.91	4116.62	6520.27	6157.51	6486.13	0.000203491
Chchd5	177.249	178.88	196.276	360.725	352.005	394.381	0.000205353
Gbp2	4073.55	3669.71	3678.62	1768.84	1496.02	1795.03	0.000205917
Etv5	174.084	148.888	183.879	498.36	592.715	546.717	0.000206668
Fam185a	441.539	440.237	425.608	207.209	167.375	226.811	0.000207086
Gpx8	98.1198	62.1259	82.6424	2116.71	1835.95	2378.98	0.000207237
Pcgf5	878.331	968.307	1001.01	442.398	372.712	384.225	0.000207426
Npepo	881.496	985.445	926.628	291.151	293.338	399.459	0.000207645
Scgb2a2	0	0	0	5.29366	6.90207	5.92418	0.000207711
Fitm2	1876.94	1777.01	1922.47	1228.13	1268.25	1287.24	0.000208785
Itgb8	509.59	533.426	491.722	961.177	876.562	974.95	0.000208834
Gpsm1	1467.05	1604.56	1729.29	631.458	591.852	616.114	0.000209123
Rbm20	4165.34	4527.69	4474.05	2146.96	2515.8	2173.33	0.000209769
Syndig1	0	5.35568	0	59.7427	59.5303	48.2397	0.000209783
Actn1	378.236	516.287	496.887	1802.87	1684.1	2016.76	0.000209821
Gnpat	1345.19	1497.45	1487.56	596.671	673.814	523.02	0.000209983
Epha2	197.822	224.938	211.771	558.859	507.302	594.957	0.000210896
Armcx2	72.7986	84.6197	92.9727	720.694	855.856	916.555	0.000211515
Aqp7	1785.15	1742.74	1631.15	825.811	832.562	655.891	0.000211758
Cul4a	1568.33	1645.26	1619.79	1033.02	1142.29	1039.27	0.00021233
Gpx3	98.1198	115.683	132.228	3228.37	2859.18	3706.84	0.000213074
Ube3a	3062.29	2894.21	2796.41	1784.72	1841.13	1895.74	0.000213171
Fam216a	183.579	192.804	214.87	425.005	402.908	456.162	0.000213751
Casq2	23866.9	20752.2	19297	4166.11	3281.07	3061.11	0.000213931
Manf	1069.82	1089.35	1044.39	1585.07	1667.71	1533.52	0.000214226
Sult5a1	7.91289	0	0	41.593	42.2752	47.3934	0.000214264
Cdkn2b	58.5554	72.8372	80.5763	390.218	326.123	396.92	0.000214624
Sec63	1193.26	1102.2	1119.8	1608.52	1710.85	1682.47	0.000214955
Chpt1	2581.18	2283.66	2302.62	991.426	811.856	750.678	0.000215684
Ampd3	7770.46	7760.38	8507	3976.29	4331.05	3653.52	0.000216761
Tpd52l1	2228.27	2551.45	2307.79	995.208	1078.45	925.864	0.000217094
Immt	6401.53	5718.79	5465.76	2319.38	2101.68	2083.62	0.000217555
Snurf	2983.16	3449.06	3260.24	1351.4	1331.24	1121.36	0.000218289
Nmral1	25.3212	12.8536	14.4624	89.2359	78.511	89.709	0.000218413
Rab8a	731.151	734.799	733.451	1215.27	1268.25	1362.56	0.000218725
Gabarap	7805.27	7828.93	7793.18	8808.65	8689.7	8961.59	0.000219168
Ubb	7819.52	9343.52	9492.51	17587.8	19127.4	17717.5	0.000219188
Cidea	2126.98	1999.81	2275.76	1106.37	1121.59	1066.35	0.000219762
Casp12	11.078	38.5609	37.1891	251.071	217.415	209.885	0.000219967
Klc3	4.74773	12.8536	14.4624	82.4298	88.8641	72.7827	0.000220142
Nudt12	542.824	470.229	513.416	223.846	242.435	231.043	0.000221534
Slc7a2	36.3993	52.4856	48.5524	166.372	144.081	166.723	0.000221537
Xrcc2	41.147	38.5609	33.057	108.142	114.747	127.793	0.000221735
Wdhd1	30.069	65.3393	44.4203	253.339	224.317	264.895	0.000221925
Mcfd2	1141.04	1108.63	1096.04	1374.84	1363.16	1417.57	0.000222678
Fsip1	0	0	0	76.3799	97.4917	98.1721	0.000223005
Fam214a	754.89	678.029	766.508	384.924	365.81	366.453	0.000223046
Nthl1	352.915	322.412	323.338	717.669	807.542	711.748	0.000223261
Vcan	52.2251	54.6279	36.156	1045.88	948.171	1223.77	0.000223313
Mgst2	71.216	95.3311	70.246	1482.22	1157.82	1429.42	0.000223447
Smyd1	1492.37	1658.12	1551.61	624.652	657.422	460.393	0.000223745
Tp53inp2	4511.93	4993.63	4779.83	2245.27	2288.9	1800.1	0.000223953
Ckmt1b	0	5.35568	5.16515	583.815	621.186	474.78	0.000224221
Zyx	1424.32	1839.14	1848.09	3668.5	3986.81	3923.5	0.000224301
Sema3b	191.492	311.7	253.092	713.131	729.031	692.282	0.000224475
Ehbp1l1	8848.19	8467.33	9559.66	4321.89	4772.78	4628.47	0.00022499
Ctla2a	72.7986	62.1259	36.156	247.289	222.592	221.733	0.000225948
Ube2g1	1941.82	1658.12	1754.08	738.843	728.168	701.592	0.000226016
Cox5b	65225.9	77972.3	66313.3	18747.1	15534.8	15927.6	0.000226021
Aldh1a2	7.91289	7.49795	13.4294	1666.75	1370.06	1799.26	0.000226433
Tpm2	612.458	653.393	619.818	9855.28	9405.79	11919.4	0.000227259
Ifi27l2b	2233.02	2209.75	1917.3	19817.2	19434.5	24123.2	0.000227368
Hnrnpa3	3288.6	3097.72	3134.21	4409.62	4180.06	4280.64	0.000227375
Fam174a	1327.78	1185.75	1327.44	360.725	470.203	282.668	0.00022738
Ttc26	66.4683	57.8413	83.6754	251.827	270.906	301.287	0.000227478
Phf20l1	1101.47	1014.37	1023.73	582.302	478.831	537.407	0.000227716
Rab31	1256.57	1073.28	1335.71	2218.8	2297.53	2230.03	0.00022852
Top3b	712.16	671.602	690.064	490.041	483.145	516.25	0.000228599
Plbd1	1576.25	1650.62	1399.76	558.859	600.48	518.789	0.000228809
Gstm1	509.59	477.727	525.812	1330.22	1137.98	1217.84	0.000228937
Cdkn1c	34.8167	64.2681	57.8497	922.609	1151.78	931.788	0.000229124
Atpaf2	1055.58	1112.91	1082.62	778.924	704.011	730.366	0.000229426
Klhl41	9101.4	7520.44	7666.11	1508.69	1793.67	1372.72	0.000229461
Cnksr1	762.802	887.971	768.574	297.201	276.945	289.438	0.000229722
Dnaja3	2687.22	2560.01	2390.43	1244.77	1353.67	1158.6	0.000229899
Mcee	1628.47	1800.58	1823.3	836.398	842.915	705.823	0.000230176
Hibadh	3540.23	3141.64	3326.36	1690.19	1395.94	1536.9	0.000232486
Casc5	7.91289	20.3516	19.6276	188.303	150.12	182.803	0.000232582
Shfm1	11586.1	10880.6	10588.6	6899.15	6387.86	6903.36	0.00023272
Got2	33197.7	35536	39762.4	12370.5	11578.2	11333	0.000232772
Gca	261.125	235.65	246.894	144.441	152.708	141.334	0.000232975
Ptprm	1611.06	1772.73	1568.14	686.663	812.718	735.444	0.00023356
Tes	235.804	182.093	249.993	566.421	554.754	618.653	0.000233621
Dusp26	481.104	453.09	418.377	116.46	139.767	70.2438	0.000234252
Arhgef25	142.432	97.4733	79.5433	876.478	730.756	912.323	0.000234322
Usp11	109.198	268.855	239.663	1064.03	947.309	949.561	0.000234405
Meis3	42.7296	34.2763	36.156	173.178	213.101	208.192	0.000235136
Ahrr	47.4773	48.2011	57.8497	470.379	498.674	594.11	0.000235338
Casq1	1315.12	1123.62	1222.07	225.359	366.672	193.805	0.000235934
Pkia	2457.74	2103.71	2244.77	980.083	922.289	870.854	0.000236319
Ptgr2	4793.63	4554.47	4124.89	1904.2	1913.6	1650.31	0.000237095
Pla2g12a	495.347	512.003	458.665	205.696	235.533	179.418	0.000238148
Wdr7	299.107	298.847	282.017	521.803	482.282	539.1	0.000238467
Lamb3	117.111	111.398	66.1139	668.513	540.087	598.342	0.000239097
Wdr3	2668.23	2482.89	2395.6	1358.96	1478.77	1434.5	0.000239231
Etfdh	11036.9	9261.04	9261.11	2480.46	2532.2	2395.06	0.000239683
Dhfr	22.1561	18.2093	23.7597	158.81	127.688	156.568	0.000240287
Rasgrp1	44.3122	18.2093	21.6936	152.004	156.159	174.34	0.000240486
Atl3	253.212	285.993	269.621	780.436	722.991	863.237	0.000241185
Mrpl54	5184.52	4852.24	4538.1	2540.96	2552.04	2474.61	0.000242251
Slc39a6	137.684	138.177	120.864	422.736	427.928	500.17	0.000242493
Psmc6	4375.83	4025.33	4152.78	2928.15	2887.65	2864.76	0.000242845
Mthfd2	872	906.181	950.387	1675.06	1656.5	1850.88	0.000243063
Cd200r1	0	7.49795	9.29727	277.539	211.376	251.354	0.000243087
Eif4a2	24300.5	21134.6	21525.2	9189.79	9903.6	8749.16	0.000243388
Triqk	50.6425	35.3475	43.3873	145.197	135.453	159.953	0.00024474
Actr3b	332.341	310.629	342.966	115.704	138.904	88.8627	0.000245267
Rcn2	555.485	471.3	461.764	940.002	1004.25	1029.96	0.000245358
Fam229b	31.6516	37.4897	24.7927	100.579	105.257	91.4016	0.00024562
Dnlz	1406.91	1439.61	1485.5	944.54	983.544	865.776	0.000245794
Mtx2	1824.71	1651.69	1570.21	746.406	668.638	655.045	0.000245998
Vps16	1022.35	1116.12	1066.09	1534.4	1588.34	1646.92	0.000248401
Alkbh1	1789.9	1647.41	1702.43	1154.02	1173.35	1200.07	0.000248472
Atp1b1	9658.47	9303.88	9884.03	5626.4	5247.3	4528.61	0.000248758
Cd38	85.4592	74.9795	85.7415	387.949	444.321	487.475	0.000248882
Mfn1	3353.48	2962.76	2972.03	1405.09	1407.16	1226.3	0.000249098
Slc20a2	2897.7	2907.06	3174.5	1839.92	1803.16	1715.47	0.000249438
Osbpl5	147.18	233.508	239.663	644.314	620.323	689.743	0.000250474
Slc22a1	60.1379	57.8413	73.3451	4.53742	0	0	0.000251
Tbrg1	1911.75	1842.35	1775.78	2882.02	3101.62	3185.51	0.000251049
Paip2	3296.51	3109.51	3013.35	2076.63	2128.42	2097.16	0.000251083
Samm50	4443.88	4885.45	5104.2	2314.08	2031.8	2254.57	0.000251341
Stt3a	1797.81	1674.19	1969.99	4377.1	3890.18	4462.6	0.000252626
Rasip1	424.131	471.3	449.368	177.716	220.866	220.041	0.000252794
Phlda3	409.888	505.576	404.948	2248.29	1840.26	2219.03	0.000252944
Tppp	340.254	411.316	415.278	79.4049	93.1779	84.6311	0.000253033
RGD735065	1963.98	2054.44	2044.37	1553.31	1462.38	1545.36	0.000253501
Rps5	9348.29	9368.15	8582.41	14968.9	14697.9	16102.8	0.000253885
Myl12b	470.026	461.659	443.17	1088.22	1266.53	1274.54	0.00025476
Zcchc24	345.002	304.203	286.149	880.26	760.09	875.932	0.000255344
Nav2	1114.13	1118.27	1229.31	545.247	619.46	517.096	0.000256983
Tmem256	3215.8	3104.15	3111.49	1952.6	1685.83	1996.45	0.000257272
Ramp3	30.069	9.64022	24.7927	1566.17	1288.96	1706.16	0.000258113
Fbn2	0	0	0	65.7926	71.6089	86.3237	0.000258601
Imp3	979.616	960.809	943.156	601.208	573.734	663.508	0.000259553
Plxdc2	60.1379	74.9795	65.0809	185.278	159.61	178.572	0.000259795
Klhdc2	1497.12	1414.97	1494.79	909.753	807.542	937.713	0.000259849
Exd2	588.719	543.066	608.455	298.714	267.455	241.199	0.000260428
Arhgef40	346.584	374.897	431.806	1253.08	1108.64	1329.55	0.000260648
Dok7	303.855	362.044	321.272	97.5545	105.257	75.3217	0.000262584
Dact3	31.6516	18.2093	23.7597	278.295	222.592	280.975	0.00026307
Il1rl2	23.7387	5.35568	11.3633	260.902	247.612	315.674	0.000264226
Pgrmc1	758.055	785.142	850.184	1790.01	1577.98	1613.07	0.000264616
Dnajc22	72.7986	66.4104	59.9157	148.222	138.041	157.414	0.000264676
Metrnl	18.9909	26.7784	34.09	364.506	314.044	408.768	0.000265925
Rassf1	867.253	855.837	829.523	625.408	623.774	665.2	0.000266115
Sat1	25504.8	21905.8	20696.8	4222.07	5177.41	3577.36	0.000266369
Os9	1270.81	1246.8	1189.02	2624.9	2627.96	2994.25	0.000266824
Kifc3	1049.25	1058.28	989.643	617.089	515.929	596.649	0.000266926
Txlnb	5529.53	4350.95	5073.21	794.049	856.719	654.198	0.0002671
Mrpl15	3616.19	3679.35	3505.07	2208.97	2310.47	1948.21	0.00026714
Epb41l3	6.33031	4.28454	5.16515	201.159	247.612	265.742	0.000267168
Cpt1c	55.3902	47.13	84.7084	205.696	205.336	218.348	0.00026738
Ptprr	2698.29	2405.77	2121.84	415.93	380.476	349.526	0.000267746
Ift122	194.657	168.168	215.903	398.537	431.379	442.621	0.000267954
Psmd4	6042.28	6497.51	6239.5	4546.5	4639.91	4654.71	0.000267978
Foxe1	0	0	0	54.449	62.1186	46.5471	0.00026801
Lace1	248.465	231.365	211.771	55.2053	80.2365	51.625	0.000268122
Sh3bgrl3	501.677	536.639	513.416	1871.69	1742.77	2135.24	0.000270391
Trim45	261.125	288.136	301.645	56.7178	94.0407	90.5553	0.000270476
Capg	376.653	366.328	303.711	3127.8	2672.83	3450.41	0.000270784
Cdc34	3416.79	3915	3689.98	1932.18	1893.75	1803.49	0.000270869
Dctd	11.078	28.9207	15.4954	184.522	148.394	158.26	0.000271108
Praf2	161.423	181.022	184.912	516.51	433.967	477.319	0.000272532
Rnf139	577.641	560.204	565.067	492.31	479.694	491.707	0.000273009
Zfp608	1410.08	1428.9	1607.39	608.771	676.402	553.487	0.000273248
Fcgrt	387.732	404.889	378.089	1320.39	1166.45	1426.88	0.000273676
Tmem30a	984.363	958.666	909.066	1432.31	1568.49	1486.97	0.00027368
Abcc9	2522.63	2244.03	2363.57	836.398	1108.64	846.311	0.000273896
Wbp5	2264.67	2287.95	2532.99	4585.06	4888.39	4317.03	0.00027513
Mrps14	2701.46	2568.58	2280.93	997.476	820.483	894.551	0.000275604
Dync2h1	60.1379	110.327	55.7836	287.37	308.005	308.057	0.000276217
Zfp955a	2134.9	1825.22	1890.44	436.349	672.951	497.631	0.000277018
Col16a1	41.147	44.9877	24.7927	1869.42	1662.54	2198.72	0.000277397
Mast2	1618.98	1783.44	1711.73	1046.63	1102.61	1109.51	0.000277746
P4ha1	612.458	657.677	558.869	3507.43	4017	4483.76	0.000278806
Col4a3bp	930.556	939.386	909.066	690.444	738.521	690.59	0.000278931
Tie1	1853.2	1700.96	1531.98	543.734	575.46	594.11	0.000279172
Pck2	245.3	321.341	348.131	1919.33	1691.87	2147.09	0.000279899
Grip2	110.78	97.4733	94.0057	7.56237	6.03931	22.8504	0.000280768
Ttc13	458.948	418.814	393.584	694.225	679.854	660.969	0.000282341
Rpp14	1761.41	1722.39	1730.33	1290.14	1380.41	1381.18	0.00028292
Arhgap8	87.0418	78.1929	84.7084	211.746	252.788	225.965	0.000283811
Siae	98.1198	68.5527	74.3781	202.671	221.729	225.119	0.00028419
Ndufa5	38755.7	33429.1	32095.2	10799.1	9531.75	9187.55	0.000284896
Dsn1	15.8258	3.21341	10.3303	208.721	177.728	160.799	0.000285
Anapc1	432.044	531.283	418.377	1306.02	1439.08	1222.07	0.000286912
Srp72	281.699	237.792	268.588	436.349	467.615	449.391	0.000287473
Ndufaf4	2671.39	2396.13	2295.39	1030.75	1131.08	1041.81	0.000288185
Fkbp4	5038.93	5596.68	5737.45	2818.49	2929.93	2923.16	0.000288669
Raf1	2975.25	2965.97	3018.51	2140.15	1858.38	2009.14	0.000289826
Cdca4	302.272	230.294	229.333	540.709	540.087	539.946	0.000290217
Uimc1	2274.16	2049.08	2261.3	1224.35	1314.84	1284.7	0.000290661
Esrra	2918.27	3172.7	2972.03	1864.88	1597.83	1701.93	0.000290757
Adgrl4	898.904	728.372	788.202	193.597	219.141	178.572	0.000290907
Mrgpre	0	0	0	9.83108	12.9414	12.6947	0.000290954
RGD1562726	0	0	0	9.83108	12.9414	12.6947	0.000290954
Gabrb2	53.8076	53.5568	61.9818	11.3436	3.45103	0	0.000291249
Adhfe1	598.214	666.246	661.139	341.819	298.514	281.822	0.000291411
Lpar1	96.5372	94.2599	82.6424	463.573	383.065	384.225	0.000292821
Cfl2	8240.48	7300.86	7797.31	4060.99	4300.85	3735.62	0.00029316
Alad	864.087	821.561	856.382	654.145	662.598	681.28	0.000293343
Trps1	110.78	128.536	92.9727	279.808	276.083	252.201	0.000293738
Ttll1	42.7296	54.6279	51.6515	124.023	144.943	141.334	0.000295049
Mgst3	12054.5	12069.6	9615.44	1715.14	1119	1413.34	0.00029574
Mrps15	2745.77	2401.49	2337.75	992.183	1011.15	994.415	0.000296206
Sssca1	1633.22	1584.21	1492.73	1054.95	1068.09	1089.2	0.000296487
Adcy6	1937.08	2081.22	1959.66	2533.39	2601.22	2588.02	0.000296514
Serpinf1	39.5644	25.7073	47.5194	2847.99	2357.06	3158.43	0.000296693
Ctdsp1	3374.06	3808.96	3577.38	1963.95	1826.46	2034.53	0.00029752
Mcat	916.312	1021.86	1015.47	586.84	573.734	564.489	0.000297591
Socs5	1158.45	970.449	1068.15	2025.96	2049.05	2246.11	0.000298029
Emc9	394.062	358.83	340.9	132.341	140.63	97.3258	0.000298299
RGD1565685	82.294	79.264	69.213	143.685	132.002	139.641	0.000299065
Necap2	526.998	474.513	478.293	860.597	785.973	850.543	0.00029968
Psma1	5061.08	4762.27	4617.64	3012.85	3026.56	2738.66	0.000300814
Rbm6	2671.39	2438.98	2472.04	1665.23	1570.22	1614.76	0.000301609
Aldh4a1	1342.03	1284.29	1343.97	676.832	557.342	738.829	0.000301865
Zfp57	28.4864	17.1382	28.9248	137.635	155.296	124.408	0.000302447
Txnl1	9071.33	8169.55	8219.82	4498.1	4806.43	4208.7	0.000302723
Edem1	576.058	754.08	827.457	1658.43	1777.28	1811.11	0.000302736
Mgmt	259.543	237.792	193.177	2412.4	1852.34	2164.02	0.00030305
Tmem242	2039.94	1730.96	1971.02	826.567	808.404	780.299	0.000303075
Leo1	455.782	503.434	539.242	785.73	801.502	783.684	0.000303443
Aimp2	1326.2	1459.96	1415.25	737.331	716.089	837.848	0.000303972
Spg21	674.178	552.706	581.596	1160.07	1090.53	1185.68	0.000305097
Inha	1035.01	797.996	939.024	114.948	125.963	109.174	0.000305248
Reck	42.7296	28.9207	0	199.646	182.905	209.885	0.000305685
Gas7	26.9038	21.4227	33.057	359.969	471.929	447.698	0.000306476
Gtf2a2	580.806	531.283	539.242	307.032	346.829	319.059	0.000306839
Hfe2	1573.08	1614.2	1888.38	543.734	535.773	510.326	0.000307101
Il22ra1	0	0	0	18.9059	14.6669	19.4652	0.000308173
Gapdh	138093	119519	126844	55804.2	62817.4	53734.8	0.000308669
Atp6ap1l	281.699	314.914	355.362	66.5488	65.5696	49.086	0.000309546
Tmod1	5482.05	5319.26	5461.63	2324.67	2810.87	1916.05	0.000310764
Pdha1	23149.9	19966	19382.7	6288.86	7115.17	5675.36	0.000310783
Pxdc1	946.381	853.695	1021.67	328.963	316.632	374.069	0.000311637
Cd63	13926.7	12951.1	12297.2	19031.5	18547.6	19003.1	0.00031194
Man1a2	2642.9	2579.29	2958.6	1366.52	1369.2	1326.17	0.000312904
Lrrc48	126.606	128.536	151.855	31.7619	39.6869	27.9283	0.000313073
Gsta1	365.575	443.45	553.704	3867.39	3019.65	3320.92	0.000314937
Psmb5	3249.03	3246.61	3275.74	2549.27	2335.49	2522.85	0.000315795
Enpp5	94.9547	91.0465	106.402	300.226	282.985	249.662	0.000316267
Itpr1	762.802	734.799	784.07	1561.63	1469.28	1707.01	0.000316763
Rxrg	414.635	493.794	483.458	179.984	166.512	162.492	0.000317012
Rgs6	433.626	461.659	477.26	182.253	213.964	143.873	0.000317045
Lhfpl2	294.359	249.575	275.819	521.047	472.792	512.864	0.000317828
Ifitm1	511.173	408.103	411.146	2597.67	2449.37	3088.19	0.000318334
Cep83	1895.93	1557.43	1653.88	508.191	540.949	454.469	0.000318424
Ndufaf3	1574.66	1420.33	1577.44	843.204	829.973	908.938	0.000319403
Dctn1	2217.19	2327.58	2240.64	1716.66	1571.95	1627.46	0.000319542
Rpl32	24169.1	21984	20801.1	33888.5	33679.5	33640.9	0.000322105
Emb	20.5735	0	0	102.848	118.198	124.408	0.000322185
Haus7	118.693	138.177	110.534	527.853	440.869	544.178	0.000322323
Fat1	1778.82	1977.32	2052.63	3477.93	3929	3762.7	0.000322977
Has2	31.6516	21.4227	5.16515	119.485	138.904	129.486	0.000323721
Nono	3179.4	2899.56	2916.24	4152.5	4049.79	4089.37	0.000324882
Tubb5	8667.78	8990.04	9862.34	25433.8	22943.3	27648.1	0.000325569
Piwil2	161.423	152.101	192.144	18.1497	13.8041	28.7746	0.000325577
Dnaja4	3673.16	3709.34	4187.9	1045.88	1486.53	947.022	0.000326618
Nap1l1	2429.26	2191.54	2330.52	3486.25	3763.35	3524.04	0.000326726
Gsn	645.692	664.104	494.821	1343.83	1373.51	1489.51	0.000326747
Osgep	552.32	559.133	555.77	296.445	326.123	247.123	0.000326754
Lrrc8e	9.49547	5.35568	0	89.2359	79.3738	103.25	0.000326928
Plod2	85.4592	73.9084	57.8497	3822.02	2957.54	3909.96	0.000328273
Alox5	0	2.14227	0	21.9309	20.7062	16.9262	0.000328346
Hmgcs2	14.2432	26.7784	30.9909	164.103	131.139	147.258	0.00032943
Unc93b1	224.726	282.78	221.068	645.07	634.127	563.643	0.000330969
Ceacam10	9.49547	0	0	160.322	125.963	165.877	0.000331062
Dbt	2195.04	1935.54	2209.65	954.371	1075	1024.04	0.000331551
Grcc10	5012.02	5351.39	4894.5	3294.92	2978.24	3228.68	0.000331625
Tsku	93.3721	168.168	113.633	544.49	578.048	660.123	0.00033183
Ube2f	889.409	885.829	842.952	471.892	563.381	488.321	0.000332221
Spast	376.653	380.253	407.014	252.583	224.317	246.276	0.000333851
Ndufaf6	536.494	473.442	467.963	168.641	129.414	88.8627	0.000335322
Tor1aip2	1886.43	1717.03	1703.47	2683.88	2634	2530.47	0.000335771
Nedd4	10543.1	9092.87	9742.5	14758.7	14540.1	14609.9	0.000336124
Guf1	966.955	837.628	942.123	455.255	464.164	431.619	0.000337332
Slamf9	0	5.35568	0	80.9173	77.6482	100.711	0.000337398
Rom1	88.6243	65.3393	72.3121	213.259	205.336	240.352	0.000337477
Cth	23.7387	21.4227	18.5945	104.361	101.805	126.1	0.000337536
Tmem101	631.448	694.096	679.734	1011.09	959.387	950.407	0.000337578
Ankrd46	941.634	1061.5	965.883	1557.85	1471.87	1486.12	0.000338018
Timm17a	6330.31	5954.44	5511.21	3178.46	3236.21	3034.87	0.000338392
Psma7	6214.78	6657.11	6477.1	4603.21	4847.84	4565	0.00033847
Alpk3	5518.45	5784.13	6087.64	2536.42	3092.99	2362.05	0.000338552
Yrdc	522.251	488.438	494.821	348.625	363.221	333.447	0.000339136
Srxn1	4728.74	5243.21	5417.21	2572.72	2530.47	2208.87	0.000339402
Hook1	428.879	394.178	438.005	244.264	264.867	249.662	0.000339545
Bmi1	606.127	537.71	558.869	260.902	310.593	284.36	0.000339709
Acp5	0	26.7784	19.6276	139.148	165.65	170.109	0.000339744
Max	178.831	189.591	169.417	99.067	109.57	104.943	0.000340882
Col8a1	41.147	44.9877	25.8257	2277.03	2268.19	2918.93	0.000341161
Polr3k	2354.88	2498.96	2261.3	1170.65	949.034	1232.23	0.000341255
RGD1311164	308.603	296.705	273.753	171.666	168.238	177.725	0.00034134
Csf2rb	995.441	1001.51	838.82	235.946	286.436	319.059	0.000341488
Eci2	3250.61	2616.78	2825.34	807.661	742.835	733.752	0.000341729
Def6	0	4.28454	0	74.1112	70.7462	92.2479	0.000341784
Pde4d	539.659	485.224	482.425	263.927	274.357	238.66	0.000342486
Dtx4	0	0	7.23121	74.8674	57.8048	71.9364	0.000342664
Abhd8	55.3902	40.7032	96.0718	359.969	440.869	432.465	0.000342731
Adcyap1r1	30.069	18.2093	23.7597	143.685	182.905	176.879	0.000343078
Cdca8	22.1561	36.4186	34.09	327.451	277.808	365.606	0.000343932
Adcy2	0	0	0	31.7619	25.02	33.8524	0.000345166
Nelfe	509.59	611.618	557.836	952.858	917.975	908.938	0.000345257
Postn	82.294	55.6991	64.0479	8697.48	7131.56	9689.41	0.000345551
Zfp110	944.799	995.085	887.373	591.377	590.127	578.03	0.000345667
Bdnf	1338.86	1213.6	1232.4	559.615	678.991	534.869	0.000345728
Map3k12	269.038	295.633	233.465	504.41	486.596	524.713	0.000345746
Dkk3	2608.09	2847.08	2754.06	5680.85	4936.7	5273.36	0.000346577
Pdlim2	39.5644	12.8536	11.3633	350.138	343.378	436.696	0.000347418
Acsf2	3177.82	3067.73	3648.66	928.659	1138.84	768.45	0.000347806
Hba1	1204.34	884.758	1041.29	0	0	0	0.000348363
Slc38a3	772.298	949.026	895.637	257.12	269.181	209.039	0.000348503
Vwa7	1995.63	2249.38	2372.87	872.697	878.288	721.057	0.000350761
Loxl2	83.8766	125.323	48.5524	1510.96	1716.03	2012.53	0.000352474
Rpn2	2954.67	2585.72	2741.66	5612.79	5091.14	5830.24	0.000352667
Serbp1	11864.6	11480.4	10891.2	8029.72	8260.91	8045.88	0.000352673
Slc30a7	212.065	220.654	183.879	420.468	375.3	403.69	0.000353022
Sbsn	6.33031	24.6361	51.6515	310.057	301.103	374.916	0.000353254
RGD1310127	167.753	168.168	173.549	464.329	413.261	501.862	0.00035385
Asb14	617.205	724.088	580.563	147.466	150.983	161.645	0.000354142
Tm7sf2	15.8258	40.7032	12.3964	204.184	165.65	181.957	0.000354188
St6galnac2	340.254	344.906	331.603	249.558	220.866	236.967	0.000356554
Tmem19	243.717	217.441	241.729	350.138	334.75	349.526	0.000356814
Mmp16	0	0	0	152.76	173.414	126.947	0.00035727
Aurkb	7.91289	19.2804	4.13212	367.531	310.593	418.924	0.000357331
Riok3	2180.79	2388.63	2485.47	5228.62	5867.62	5026.24	0.000357397
Mrpl45	3070.2	2748.53	3029.88	1690.19	1494.3	1451.42	0.000358173
Pgam1	4075.14	4512.69	4698.22	7702.27	8203.11	7402.68	0.000359208
Ctbs	193.074	173.524	172.516	423.493	481.419	508.633	0.000359535
Ssc5d	0	0	8.26424	43.1055	50.9027	53.3176	0.000360003
Ccnb2	26.9038	12.8536	11.3633	199.646	169.101	221.733	0.000360954
Hadhb	56722.7	47722.3	45650.6	11906.9	12173.5	10571.3	0.000361282
Camta1	1984.55	2128.35	2120.81	955.883	1133.66	835.309	0.000361452
Hddc3	1411.66	1352.84	1269.59	599.696	726.442	567.028	0.000362221
LOC100911576	3211.05	3407.28	3630.07	4814.2	5004.86	4994.93	0.000362884
Upf2	949.547	885.829	913.198	710.106	691.069	689.743	0.000363201
Il18bp	371.906	411.316	367.759	652.632	724.717	729.52	0.000363332
Galnt16	9.49547	0	12.3964	290.395	333.887	391.842	0.000363367
Wfdc1	941.634	1200.74	1029.93	217.04	176.865	197.19	0.00036388
Eef1g	24920.8	26916.6	25652.2	39820.4	44252.6	41298.3	0.000364163
Nampt	10377	10233.6	9016.28	4560.11	5022.98	4456.67	0.000366586
Mrps35	1554.09	1650.62	1547.48	934.709	987.858	818.383	0.000368272
Snai1	42.7296	61.0547	18.5945	477.942	380.476	489.168	0.000368567
Rpl13	17338.7	19353.3	16970.6	26385.1	27550.5	26914.4	0.000369614
Star	23.7387	16.067	21.6936	646.582	485.733	627.963	0.000370053
Spata5l1	400.392	377.04	414.245	195.865	137.179	176.879	0.000370634
Wdr45	1721.84	1631.34	1609.46	892.359	776.482	644.889	0.000370811
Cyyr1	503.26	430.597	386.353	57.474	65.5696	53.3176	0.000371271
Rem1	47.4773	21.4227	34.09	118.729	126.825	121.022	0.000371635
LOC100360552	126.606	103.9	114.666	269.22	237.259	272.512	0.000373375
Hipk1	2661.9	2747.46	2750.96	2086.46	2215.56	2076	0.000374135
Commd1	2427.67	2167.98	2375.97	1244.01	1229.43	1384.56	0.000374928
Smim14	864.087	976.876	985.51	1801.36	1646.14	1858.5	0.000376144
Rpl18a	34690.1	34916.9	32995	52123.6	48841.6	53754.3	0.000376262
Mmp2	348.167	392.036	345.032	4514.73	3766.8	5032.16	0.000376264
Gadd45g	8933.65	10021.5	9626.81	4661.44	5409.49	4523.53	0.00037644
Igsf9	302.272	201.374	200.408	814.467	936.955	797.225	0.00037674
Optn	5084.82	4404.51	4687.89	2574.23	2455.41	2472.07	0.00037691
Rasl11a	6.33031	9.64022	5.16515	45.3742	36.2358	44.0082	0.000378531
Arpc2	3435.78	3125.57	3075.33	4700.01	4504.46	4631.01	0.000378589
Mesdc2	1114.13	1251.09	1257.2	2556.08	2346.7	2732.74	0.000380072
Dbp	690.004	732.657	771.673	412.905	382.202	440.082	0.000380104
Cnn1	0	6.42681	5.16515	399.293	388.241	509.479	0.000380474
Reg1a	7.91289	0	36.156	206.453	182.905	229.35	0.000380665
Dgka	470.026	404.889	414.245	756.237	700.56	759.987	0.000381002
Syt12	0	0	0	9.83108	10.3531	7.6168	0.00038156
LOC287167	26.9038	24.6361	19.6276	0	0	0	0.000383276
Mrps9	3758.62	3419.07	3698.25	1594.15	1905.83	1400.64	0.000383752
Sec22b	1036.59	934.03	1101.21	2185.52	1925.68	2168.25	0.000384803
Med12	623.536	645.895	635.313	403.074	442.595	460.393	0.000386956
Dnajb5	2527.38	2884.57	2788.15	1178.22	1346.77	1029.11	0.000387422
Vcl	4225.48	4702.29	4745.74	7172.15	7347.25	7852.92	0.000387552
Vps13b	640.944	609.476	670.436	861.354	873.974	842.079	0.000388094
Col5a2	740.646	609.476	464.863	15544.4	13755.8	18528.3	0.000388113
Nphp1	3478.51	3296.96	3328.42	1687.92	1180.25	1629.99	0.000388781
Galk1	243.717	246.361	243.795	1401.31	1471	1788.26	0.000389332
Dusp4	61.7205	51.4145	53.7176	206.453	228.631	260.664	0.000389605
Prpf4	1399	1263.94	1309.88	889.334	873.974	849.696	0.000391296
Asna1	1963.98	1851.99	1832.59	1418.7	1395.94	1355.79	0.000391374
Fem1a	1819.96	1992.31	1912.14	1217.54	1209.59	1077.35	0.000391638
Phtf2	1786.73	1572.43	1572.27	759.262	721.266	596.649	0.000391979
Akip1	708.995	698.38	675.602	1880.76	1827.32	1568.21	0.0003921
Fam21c	1098.31	1110.77	1107.41	1681.87	1532.26	1574.14	0.000392171
Faf2	300.69	340.621	356.395	581.546	650.52	618.653	0.000392535
Mrpl37	1926	2067.29	2155.93	1207.71	1028.41	1127.29	0.000392951
Dnajb2	2883.46	2641.42	3009.22	1583.56	1593.51	1678.23	0.000395693
Znrd1as1	34.8167	27.8495	46.4863	136.879	140.63	118.484	0.000396553
Tmem45a	0	0	0	160.322	216.552	175.186	0.000396671
Dock9	2079.51	2133.7	1844.99	602.721	864.484	760.834	0.000397794
Sec61b	1324.62	1121.48	1246.87	4227.36	3452.76	4096.15	0.000398175
Dclk1	37.9819	44.9877	48.5524	469.623	402.045	536.561	0.000398717
Ppp1r3a	2815.41	2564.3	2599.1	1235.69	1495.16	1185.68	0.000399027
Mlh1	498.512	478.798	481.392	383.412	368.398	393.535	0.000399993
Fuca1	1066.66	956.524	911.132	3570.19	3025.69	3769.47	0.000400715
Poglut1	452.617	405.96	372.924	1044.36	892.955	1024.88	0.000400762
Ephx2	194.657	230.294	169.417	2.26871	8.62758	3.38524	0.000404675
Fubp3	496.929	523.785	588.827	850.766	876.562	903.86	0.00040472
Anpep	7.91289	16.067	10.3303	220.821	199.297	266.588	0.000405111
Osgepl1	677.343	609.476	728.286	263.927	276.945	220.041	0.000407293
Dbi	18378.5	18241.4	16941.7	9219.28	6565.59	8322.62	0.000407691
Ppp3cc	715.325	660.891	666.304	425.761	396.006	356.297	0.000408678
Txnrd2	1158.45	1153.61	997.907	450.717	393.418	495.938	0.000408917
Leprot	721.655	680.171	663.205	1501.13	1288.1	1371.02	0.000409806
Magix	297.525	332.052	350.197	51.4241	101.805	98.1721	0.0004112
Sh3bgrl	547.572	431.668	365.693	2019.15	1768.65	2230.88	0.000411587
Cox5a	11468.9	14256.8	12183.6	3648.84	2911.81	3320.08	0.000412626
Tnfsf12	137.684	112.469	135.327	241.996	263.141	272.512	0.000414724
Olfml2b	199.405	118.896	158.054	891.603	915.387	1117.98	0.0004151
Ercc1	476.356	524.856	513.416	757.749	785.11	833.616	0.000415478
Dnajc4	460.53	417.743	423.542	161.835	203.611	220.887	0.000415581
Gclm	1248.65	1095.77	1100.18	462.817	525.42	389.303	0.000417177
Bambi	447.869	383.467	357.428	104.361	96.6289	109.174	0.000417476
Pcp4l1	545.989	628.757	620.851	303.251	257.965	263.203	0.000418241
Slc25a34	1907.01	1862.7	1598.1	617.845	372.712	504.401	0.000418551
Ccng1	17136.2	15639.7	15429.3	9409.85	9105.55	8101.73	0.000418655
Psmd8	5010.44	5444.58	5373.82	3536.92	3770.25	3568.05	0.000418982
E2f6	1710.77	1780.23	1839.83	974.789	853.268	704.977	0.000419146
Psat1	199.405	111.398	166.318	748.674	633.265	783.684	0.000419243
Wnk3	7.91289	12.8536	7.23121	55.2053	60.3931	47.3934	0.000419355
Plekhg5	424.131	441.308	422.509	260.902	237.259	286.899	0.000419487
Gng2	110.78	61.0547	82.6424	361.481	330.436	405.383	0.000420792
Synm	5201.93	5518.49	5468.86	1825.56	2617.61	1656.23	0.000420879
Uqcc2	5486.8	5143.59	4858.34	2730.01	2212.97	2665.88	0.000421482
Golga4	4670.19	4141.01	4352.15	2053.18	2464.04	2078.54	0.000421528
Aes	10456.1	12254.9	12488.3	4721.19	4920.31	4669.94	0.000421655
Trdn	2775.84	2343.64	2451.38	1041.34	1043.07	859.852	0.000423891
Sp110	379.819	338.479	322.305	719.937	634.99	709.209	0.000423904
Etv1	197.822	200.302	169.417	299.47	314.907	304.672	0.000423983
Glt8d1	196.24	134.963	177.681	498.36	477.968	565.336	0.000424442
Smim20	2150.72	2084.43	1779.91	798.586	739.384	760.834	0.000427966
Gal3st3	83.8766	69.6238	91.9397	158.81	151.845	159.953	0.00042848
Cpsf3	807.115	687.669	729.319	1119.99	1115.55	1115.44	0.000428933
Hic1	0	8.56909	0	65.7926	81.962	87.17	0.000429802
Sox4	1362.6	1162.18	1212.78	2177.21	2445.92	2396.75	0.000431352
Mir186	9.49547	9.64022	8.26424	4.53742	4.31379	4.23155	0.0004322
Txnip	25064.9	23479.3	24160.5	14075.8	16214.7	13790.6	0.000433176
Vom1r96	0	0	0	3.78118	5.17655	4.23155	0.000433383
Zfyve9	750.142	732.657	771.673	452.986	526.283	499.323	0.000434013
Plekhb2	5933.08	5547.41	5847.98	4220.56	4010.96	3818.56	0.000436022
Evi5	321.263	334.194	354.329	531.634	595.303	554.334	0.000436205
Btd	196.24	217.441	203.507	459.036	396.006	457.854	0.000436309
Pspc1	327.594	299.918	244.828	564.153	571.146	602.573	0.000437216
Sept8	503.26	531.283	510.317	976.302	971.466	1113.75	0.000437498
Cdca5	0	0	0	47.6429	55.2165	39.7766	0.000437534
Creb3	846.679	909.394	846.051	1258.38	1254.45	1176.37	0.000437932
Synj2bp	3502.24	3065.59	3218.92	1754.47	1862.7	1656.23	0.000438401
Hpn	0	19.2804	16.5285	79.4049	84.5503	77.0143	0.000439375
Derl1	1650.63	1803.79	1629.09	2299.72	2269.92	2301.97	0.000440002
Mtmr11	113.946	86.762	109.501	218.552	202.748	223.426	0.000441794
Rap1gap2	856.174	890.114	896.67	465.842	487.458	358.836	0.000442011
Eif4enif1	993.859	954.382	1011.34	629.189	660.873	557.719	0.000442714
Rabep1	992.276	1012.22	1002.04	777.411	724.717	692.282	0.000443334
Uqcc1	3587.7	3303.38	3045.37	1645.57	1551.24	1459.04	0.000443729
Ppp3cb	805.532	845.126	831.589	648.851	630.676	597.496	0.00044546
Kif3c	42.7296	40.7032	54.7506	178.472	208.787	167.57	0.000446295
Tbx20	995.441	1019.72	868.778	431.055	471.929	441.774	0.000447129
Sema5a	506.425	501.292	550.605	1918.57	1974.85	1583.45	0.000447575
LOC691995	33.2341	6.42681	9.29727	177.716	141.492	168.416	0.000447847
Oasl	136.102	187.449	122.931	3202.66	4397.48	3843.94	0.000448057
Heatr1	821.358	759.435	788.202	590.621	564.244	556.026	0.000449694
RGD1306739	1310.37	1287.51	1086.75	465.086	463.301	400.305	0.000450144
Fam173a	454.2	468.086	455.566	602.721	647.931	606.805	0.000450278
Pwp2	1544.6	1628.13	1539.21	1165.36	1053.43	1117.13	0.000451479
Anp32e	2726.78	2547.16	2520.59	1822.53	1820.42	1906.74	0.000451527
Mmadhc	3424.7	3040.95	2792.28	1163.85	987.858	1029.11	0.000451646
Epc2	1153.7	1100.06	1075.38	716.912	792.012	710.055	0.000451736
Slc39a9	257.96	275.282	289.248	392.487	389.104	413	0.000452832
Myct1	890.991	897.612	729.319	260.902	210.513	242.045	0.000454879
Pcdh20	18.9909	9.64022	0	66.5488	69.8834	68.5512	0.000455188
Cdc37	5751.09	5883.75	5518.45	4491.29	4579.52	4577.7	0.000455426
Pgm5	998.606	932.959	881.174	291.907	439.144	342.756	0.000456631
Fbn1	137.684	167.097	143.591	4253.08	3671.04	5035.55	0.000457152
Bcdin3d	246.882	273.14	238.63	133.854	123.374	110.867	0.00045736
Pdp2	1098.31	996.156	1001.01	491.554	586.676	581.416	0.000457412
Lmf2	294.359	340.621	327.47	696.494	733.345	825.999	0.000458536
Cfap126	58.5554	52.4856	49.5854	15.1247	20.7062	21.1578	0.000458772
Rai14	479.521	390.965	383.254	1269.72	1133.66	1390.49	0.000458797
Chpf2	870.418	1179.32	1126	2210.48	2412.27	2472.92	0.000459046
Usp47	5236.75	4554.47	4802.56	2790.51	2751.34	2715.81	0.000459788
Khdrbs3	860.922	741.226	769.607	256.364	327.848	209.039	0.000459874
Kcnmb1	6.33031	4.28454	0	87.7235	64.7069	76.168	0.000460205
Rbfox1	1672.78	1662.4	2068.13	350.138	409.81	389.303	0.0004603
Ivns1abp	6311.32	6041.21	5393.45	2994.7	2993.77	2733.58	0.000461294
Mrpl3	3307.59	3580.81	3086.69	1811.19	1615.95	1640.15	0.000462257
Sdc2	455.782	503.434	597.091	1720.44	1467.55	1801.8	0.000462794
Spryd4	1541.43	1524.23	1311.95	657.926	638.441	695.668	0.00046393
Nab2	264.29	174.595	229.333	1134.36	987.858	1273.7	0.000464293
Fam69b	71.216	107.114	115.699	279.808	258.827	294.516	0.000464912
Bpnt1	2854.97	2546.09	2722.03	1606.25	1653.91	1451.42	0.000465773
Nap1l4	4136.86	4098.17	3849.07	2633.97	2217.29	2290.12	0.000465852
Usp1	872	850.482	835.721	619.358	571.146	640.657	0.000466837
Serf2	32594.8	32327.9	32094.2	22092.7	19464.7	22852.1	0.000467299
Fam189b	44.3122	44.9877	51.6515	111.167	118.198	133.717	0.000467597
Ralgds	1065.07	1195.39	1134.27	359.212	543.538	426.541	0.0004688
Emc6	2119.07	2097.28	1834.66	990.67	808.404	809.92	0.000470644
Cstf2	466.86	502.363	466.929	784.217	897.269	845.465	0.000471301
Tcn2	406.722	342.763	360.527	921.096	882.602	1055.35	0.000471563
Tjp1	1892.76	1809.15	1873.92	1580.53	1540.89	1531.82	0.000472647
Tmem50b	2354.88	1968.75	1962.76	757.749	731.619	731.213	0.000478468
Fzd1	959.042	1211.45	1128.07	2156.79	2054.23	1967.67	0.000480444
Mx1	178.831	167.097	135.327	6.80613	11.2159	24.543	0.000480825
Kdr	1861.11	1506.02	1628.06	481.723	565.107	411.307	0.000480835
Hsp90b1	7670.75	6612.12	6559.74	11025.2	11747.3	11222.9	0.000481124
Lnx1	294.359	298.847	308.876	201.915	166.512	175.186	0.0004821
Phospho1	2001.96	2449.69	2385.27	770.605	812.718	846.311	0.000485329
Fam45a	231.056	194.947	208.672	372.825	345.103	346.987	0.000485507
Ankzf1	799.202	846.197	847.084	1112.42	1195.78	1200.07	0.00048623
Fibin	200.987	190.662	194.21	710.106	616.872	786.223	0.000486994
Ctsz	158.258	266.713	298.546	2096.29	1684.1	2230.88	0.00048711
Zfp365	37.9819	24.6361	77.4772	311.57	395.143	341.063	0.000487344
Alas1	4116.28	4160.29	4914.12	1467.86	1669.44	1283.01	0.000488381
Gtse1	144.015	103.9	114.666	1030.75	856.719	783.684	0.000489423
Iba57	658.352	703.736	770.64	362.237	305.416	329.215	0.000489558
Oaz1	11168.3	11030.6	11813.7	8211.97	7487.02	8086.5	0.000490334
Arsa	291.194	328.839	338.834	562.64	512.478	528.098	0.000490403
Hibch	1150.53	1212.53	1207.61	648.851	767.855	620.346	0.000490683
Lppr2	33.2341	47.13	19.6276	155.785	131.139	148.951	0.00049169
Lmo7	5315.88	4886.52	4930.65	3553.56	3283.66	3326	0.000491797
Crat	6635.75	6611.05	7689.87	3358.45	3225.85	3136.43	0.000492608
Igf2r	4983.54	4439.86	4477.15	7541.95	8373.07	7670.12	0.000493832
Psmb7	7373.23	7154.12	7118.61	4794.54	5363.77	4720.72	0.000494251
Iws1	1338.86	1190.03	1281.99	741.112	608.245	654.198	0.000494595
Dtnbp1	595.049	558.062	510.317	288.126	253.651	239.506	0.000495207
Mettl18	196.24	188.52	197.309	126.292	108.708	129.486	0.00049749
Timm22	868.835	874.047	809.895	555.078	553.028	606.805	0.000497797
Kifap3	401.975	352.404	337.801	744.893	738.521	658.43	0.000498792
Cdc27	1324.62	1283.22	1294.39	1043.61	951.622	1000.34	0.000498803
Taz	1395.83	1304.64	1332.61	946.808	933.504	842.926	0.000498897
Pik3cd	44.3122	22.4938	48.5524	281.32	238.121	313.135	0.000499276
Decr1	5493.13	5047.19	4678.59	2454.74	2507.18	2135.24	0.000499484
Cchcr1	265.873	243.148	245.861	490.798	496.086	567.875	0.000499988
Agk	810.28	827.988	835.721	574.74	477.968	507.787	0.000502782
Tmem140	883.078	907.252	878.075	1445.92	1669.44	1566.52	0.000502787
Dock11	52.2251	55.6991	33.057	165.616	139.767	152.336	0.000502919
Rab7b	15.8258	13.9248	26.8588	108.142	90.5896	115.098	0.000503121
Ddx17	897.322	900.825	896.67	1366.52	1238.92	1357.48	0.000505495
Erg	621.953	630.899	613.62	263.17	365.81	301.287	0.000505632
Scfd2	598.214	653.393	548.539	290.395	287.299	270.82	0.000506807
Pld3	553.902	417.743	349.164	2150.74	1915.32	2461.07	0.000508303
Msn	7783.12	7460.46	6961.59	4663.71	4664.07	4951.77	0.000508956
Ap1s2	1134.71	1039	929.727	280.564	380.476	248.815	0.000509046
Rnd2	7.91289	18.2093	9.29727	62.7676	79.3738	74.4754	0.000509423
Wnt5a	538.076	525.928	484.491	260.902	310.593	259.817	0.000510039
Mrps16	4937.64	4993.63	4241.62	2066.04	1612.5	1954.98	0.000510934
Hecw2	216.813	239.934	260.324	89.9922	106.119	83.7848	0.00051145
Ppargc1a	506.425	483.082	554.737	268.464	220.003	212.424	0.000512211
Casc4	167.753	239.934	145.657	472.648	477.968	487.475	0.000512318
Plekha4	44.3122	84.6197	87.8075	257.877	248.474	290.285	0.000512579
Adgrl1	131.354	206.729	146.69	471.892	485.733	550.102	0.000513361
Ccl21	88.6243	116.754	106.402	21.1746	14.6669	13.541	0.000515015
Fas	297.525	266.713	245.861	667.757	638.441	765.065	0.000515225
Depdc7	12.6606	5.35568	10.3303	74.8674	73.3345	93.9405	0.00051547
Rasal1	0	0	0	12.0998	16.3924	12.6947	0.000515687
Cenpm	7.91289	10.7114	14.4624	120.242	90.5896	99.0184	0.000515746
Mmp14	208.9	256.001	190.077	1926.13	1612.5	2179.25	0.000516039
Sh3bp2	144.015	168.168	167.351	318.376	297.652	344.449	0.000516294
Arih1	2454.58	2167.98	2388.37	1437.61	1456.34	1387.1	0.000517203
Sh2d2a	0	5.35568	0	34.0307	27.6083	27.9283	0.000517776
Parvb	1888.02	2027.66	2237.54	936.221	1021.51	903.86	0.000518566
Dhx32	409.888	437.023	415.278	328.207	320.083	333.447	0.000519368
Pnkp	408.305	367.4	390.485	595.915	548.714	574.645	0.000519807
Wipf3	77.5463	80.3352	86.7745	11.3436	29.3338	14.3873	0.000520109
Pde4b	4559.41	3861.44	3606.31	933.196	1119	1087.51	0.000521549
Cand1	1311.96	1146.12	1279.92	1895.13	1807.48	1924.51	0.000521573
Fen1	401.975	424.17	516.515	819.761	800.64	808.227	0.000521627
Mrpl42	2994.24	2794.59	2455.51	1079.15	1063.78	1175.53	0.000521858
Gpam	1960.81	2132.63	2146.64	1182.75	1252.72	1020.65	0.000522471
Ndst3	0	0	0	143.685	139.767	187.881	0.00052359
Psma5	5754.25	5200.36	5047.38	3145.94	2862.63	2968.86	0.000524977
Setd2	1039.75	1042.22	1006.17	657.926	755.776	670.278	0.000525015
Irf5	34.8167	49.2722	19.6276	160.322	152.708	135.41	0.000525778
Adat2	28.4864	51.4145	28.9248	119.485	133.728	136.256	0.000525924
Layn	0	12.8536	5.16515	68.8175	85.4131	68.5512	0.000526547
Polr2h	938.469	1015.44	907	526.341	453.811	551.795	0.000527391
Mir3064	430.461	441.308	485.524	264.683	254.514	228.504	0.000527586
Rpl35	37431.1	33998.9	35912.2	50692.8	55523.7	53340.4	0.000529225
Tmx4	8392.41	7269.8	6643.41	2255.85	2254.39	2008.3	0.000529457
Gpi	8395.57	8436.26	9127.85	5847.22	6149.74	6132.37	0.000529641
Pygb	7069.37	7375.84	8102.05	4338.53	3840.14	3901.49	0.000532432
Ston1	28.4864	5.35568	12.3964	269.977	209.65	282.668	0.000532734
Ift81	919.478	778.716	818.16	369.8	302.828	378.301	0.000535437
Nqo2	860.922	842.984	790.268	451.473	335.613	326.676	0.000535468
Fam122b	492.182	398.462	379.122	70.33	65.5696	71.9364	0.000535847
Crim1	496.929	736.941	628.082	1460.29	1463.24	1626.61	0.000535874
Rnf167	2563.78	2481.82	2166.26	1167.63	1191.47	1162.83	0.000535959
Tlr5	0	12.8536	11.3633	59.7427	55.2165	51.625	0.000536716
Adss	792.871	848.339	721.055	1603.22	1672.89	1442.11	0.000537666
Ptgfr	935.303	860.122	767.541	3015.12	2442.47	2571.09	0.000537697
Rdx	2576.44	2411.13	2582.57	3385.67	3205.15	3304.84	0.000538698
Map6	170.918	187.449	200.408	348.625	406.359	373.223	0.000539079
Fkbp9	765.968	845.126	904.934	2553.81	2253.52	2820.75	0.000540697
Pank1	872	815.134	806.796	451.473	318.358	345.295	0.000540791
Adamtsl3	26.9038	17.1382	11.3633	276.783	213.964	290.285	0.000540796
Laptm5	20.5735	13.9248	18.5945	601.208	528.871	732.905	0.000541632
Gaa	2862.88	2807.45	3243.71	5191.57	5613.97	4998.31	0.000543638
Parp6	705.83	760.506	730.352	421.224	496.086	435.004	0.000544289
Rtn4rl1	88.6243	94.2599	99.1709	183.009	218.278	203.961	0.00054435
Grn	2669.81	3009.89	2542.29	6936.96	6486.22	7876.62	0.000545995
Sfxn1	224.726	179.951	197.309	524.828	450.36	537.407	0.000546019
Car13	0	0	0	87.7235	102.668	123.561	0.00054714
Sertad4	0	25.7073	36.156	162.591	161.336	193.805	0.000549284
Ss18	1139.46	1172.89	1131.17	1639.52	1521.91	1664.69	0.000549309
Klhl5	101.285	136.034	133.261	425.005	345.966	413	0.000553024
Rnf146	1066.66	1005.8	953.487	664.732	611.696	600.881	0.000556562
Ptprf	148.762	215.298	262.39	911.265	938.681	1137.44	0.000557024
Isg20	98.1198	122.109	83.6754	231.408	217.415	218.348	0.000557607
Zc3h12d	20.5735	5.35568	7.23121	58.9865	59.5303	62.627	0.000557724
Ldlr	813.445	905.11	990.676	1853.54	1676.34	1933.82	0.000558667
Ssrp1	1245.49	1090.42	1170.42	1715.9	1708.26	1822.11	0.000559033
Pctp	9.49547	4.28454	7.23121	43.1055	33.6476	40.6229	0.000559143
Fah	20.5735	29.9918	19.6276	201.915	169.963	230.197	0.000559667
Pink1	4860.1	5968.37	5950.25	1952.6	1539.16	1711.24	0.000560339
Lrg1	272.203	292.42	264.456	40.0805	102.668	49.086	0.000561805
Zkscan5	1019.18	1079.7	1158.03	660.195	612.558	576.338	0.000563372
Slamf7	178.831	152.101	126.03	0	0	0	0.000563554
Fn3k	221.561	188.52	188.011	69.5738	72.4717	47.3934	0.000564242
Actn2	38934.6	45525.4	50219.7	12356.2	12053.6	10264.9	0.000564585
Prkd2	341.837	339.55	379.122	159.566	174.277	200.576	0.000565107
Kctd17	50.6425	33.2052	39.2551	208.721	179.454	234.428	0.000566359
Sec14l4	4.74773	7.49795	0	58.2302	72.4717	55.0102	0.000566718
Tnfsf10	140.849	173.524	129.129	8.3186	11.2159	17.7725	0.000567559
Arl11	25.3212	12.8536	5.16515	92.2609	108.708	115.945	0.00056766
Fam110a	69.6334	63.197	89.8736	407.612	377.888	492.553	0.000568569
Golim4	593.467	484.153	536.142	901.434	923.151	864.083	0.000570771
Letmd1	422.548	442.379	414.245	718.425	674.677	636.426	0.000571114
Fancb	0	0	8.26424	31.7619	37.0986	33.8524	0.000571626
Camk2d	1443.31	1253.23	1441.08	714.644	741.109	759.987	0.000571817
Rfk	574.476	630.899	634.28	421.98	420.163	413.846	0.000572858
Spon1	14.2432	22.4938	36.156	2329.21	1819.56	2576.17	0.000573044
Vsnl1	11.078	6.42681	7.23121	40.8368	50.04	53.3176	0.000573053
Kazald1	0	10.7114	0	229.896	193.258	271.666	0.000574183
Palm	101.285	109.256	89.8736	249.558	242.435	291.131	0.000575993
Dld	15556.7	13240.3	12466.6	4509.44	4636.46	4227.32	0.000577415
Zfp667	316.516	322.412	290.281	126.292	169.101	129.486	0.000579351
Jam2	693.169	555.919	649.776	173.934	220.866	217.502	0.000579768
Pecr	702.664	698.38	761.343	443.911	428.791	367.299	0.00058063
Ahcy	465.278	471.3	510.317	800.098	838.601	917.401	0.00058126
LOC100134871	384.566	313.843	272.72	0	0	0	0.000581816
Harbi1	234.221	217.441	208.672	412.905	446.046	383.379	0.000583742
Scpep1	419.383	394.178	341.933	1734.81	1474.45	1931.28	0.000585621
Ube2b	5863.45	5326.76	5074.24	2885.8	3111.97	2781.82	0.000586669
Cdk5	243.717	274.211	246.894	431.055	458.987	495.092	0.000586983
Tp53i3	1308.79	1431.04	1379.09	986.889	984.407	921.633	0.000588655
Me2	256.378	192.804	231.399	963.446	751.462	859.006	0.000590728
Sh3kbp1	4518.26	3567.95	3572.22	814.467	555.616	668.586	0.000590757
Rab20	3609.86	3527.25	3685.85	2141.66	2395.88	1909.28	0.000591184
C1qtnf7	9.49547	9.64022	12.3964	284.345	229.494	323.291	0.000592523
Lama4	2247.26	2236.53	2194.16	3884.79	4163.67	4574.31	0.000592793
Atic	1674.37	1657.05	1694.17	1903.45	1861.83	1930.44	0.000593304
Dhcr24	96.5372	139.248	110.534	416.686	350.28	436.696	0.000593627
C1r	683.674	661.962	682.833	10562.4	9139.2	12673.5	0.000595308
Kcnv2	0	0	9.29727	58.2302	65.5696	77.8606	0.000596429
Acot8	245.3	221.725	228.3	145.954	159.61	151.49	0.000596608
Mvd	281.699	345.977	342.966	685.907	616.009	710.901	0.00059688
Actg2	7.91289	6.42681	5.16515	1665.23	1438.22	2032.84	0.00059704
Kifc1	18.9909	17.1382	24.7927	375.85	285.573	394.381	0.000597256
Socs2	390.897	413.458	325.404	92.2609	118.198	108.328	0.000597797
Map3k8	604.545	593.409	526.845	221.577	279.534	194.652	0.000598633
Mertk	147.18	121.038	145.657	48.3992	55.2165	53.3176	0.000600219
Abhd11	976.45	944.742	1073.32	604.233	555.616	531.483	0.000600846
Dpagt1	708.995	738.013	674.568	930.171	982.682	991.876	0.000601217
Tubb6	1997.21	2068.36	2363.57	4353.65	4163.67	4858.67	0.000602584
Entpd5	705.83	657.677	616.719	1371.06	1430.45	1215.3	0.000602808
RGD1309540	202.57	206.729	150.822	456.011	402.908	460.393	0.000603942
Mrc1	17.4084	34.2763	20.6606	324.426	282.122	388.457	0.00060433
Cabin1	185.162	227.081	258.257	434.08	437.418	457.008	0.000604611
Steap4	178.831	126.394	143.591	441.642	368.398	413	0.000605721
Ass1	12.6606	32.1341	14.4624	136.123	176.003	145.565	0.00060587
Agtrap	223.143	342.763	261.357	629.189	646.206	680.434	0.000605921
Vim	3362.98	3256.25	2855.29	13955.6	12953.5	16810.3	0.00060949
Cdc45	37.9819	34.2763	36.156	127.804	106.982	137.102	0.000609508
Kars	6267.01	6676.39	6460.57	5202.91	4930.66	4951.77	0.000610366
Pea15	909.982	794.783	823.325	3199.64	2737.53	3546.89	0.000611394
Opa1	2897.7	2474.32	2749.93	1425.51	1383	1215.3	0.000612446
Col1a2	118.693	187.449	122.931	17425.2	18373.3	23907.4	0.00061383
Ror2	14.2432	0	5.16515	67.3051	77.6482	88.0163	0.000614658
Oaf	189.909	185.306	155.988	965.714	780.796	1035.88	0.000615327
Psma3	3981.77	3766.11	3720.97	2738.33	2390.7	2478	0.000616142
Eif3f	2411.85	2640.35	2390.43	3246.52	3300.05	3312.46	0.000616438
Dhcr7	30.069	16.067	28.9248	487.016	397.732	558.565	0.00061783
Pex19	4073.55	3974.98	4009.19	2691.45	2671.1	2232.57	0.000617935
Sbno2	4443.88	5277.49	5354.19	2205.19	2183.64	2134.4	0.00061869
Arpc1b	1989.3	2130.49	2007.18	7712.1	6438.76	8331.93	0.000619185
Fbxl3	1436.98	1418.18	1368.76	1029.99	888.641	921.633	0.000619278
Trim16	1995.63	1712.75	1721.03	652.632	801.502	558.565	0.000619462
Fbxo9	420.966	390.965	439.038	222.334	239.847	261.51	0.000619681
Fhdc1	147.18	162.813	207.639	437.861	440.869	510.326	0.000621103
Gstk1	1554.09	1521.01	1509.26	916.559	1096.57	977.489	0.000622021
Txndc5	1835.79	1983.74	1952.43	4179.72	3593.39	4256.1	0.000622078
Ece2	0	3.21341	0	105.117	115.61	81.2459	0.000622121
Tars2	1552.51	1639.91	1810.9	855.304	937.818	861.545	0.000622474
Pdgfrb	599.797	598.765	426.641	2670.27	2913.53	3508.81	0.000623004
Rpl17	9724.94	9773.04	10514.2	15756.2	17251.7	18056.9	0.000623424
Mcam	1071.41	1029.36	884.274	2401.05	2706.47	2972.24	0.000624062
Nfyc	1101.47	1140.76	1167.32	797.83	670.363	730.366	0.000624923
Rnf32	11.078	9.64022	13.4294	43.1055	34.5103	37.2377	0.000625663
Araf	2475.15	2567.51	2421.42	1783.96	1932.58	1765.4	0.000626793
RGD621098	376.653	344.906	332.636	189.815	216.552	203.961	0.000626945
Glb1	142.432	134.963	90.9066	867.404	800.64	1065.51	0.000628081
Frmd3	280.116	218.512	248.96	76.3799	52.6283	54.1639	0.000628933
Chd1	2030.45	1936.61	1826.4	1274.26	1349.35	1330.4	0.000629179
Rps7	22751.1	20789.7	20163.7	30134.5	29967.9	31759.5	0.000629325
Nexn	5621.32	4314.53	4834.58	1236.45	1232.02	994.415	0.000629708
Testin	6.33031	0	19.6276	167.885	129.414	175.186	0.000630077
Galk2	1136.29	1162.18	1045.43	752.456	775.62	766.758	0.000631488
Slit3	37.9819	48.2011	48.5524	2235.44	1814.38	2587.17	0.000631904
Hccs	1422.74	1360.34	1534.05	834.129	854.131	721.057	0.000632022
Fndc1	7.91289	0	0	41.593	55.2165	50.7787	0.000632877
Acmsd	28.4864	28.9207	20.6606	0	0	0	0.000633336
Prdx3	10627	9337.09	8353.08	3133.09	2945.46	3022.18	0.000633356
Tm4sf4	0	9.64022	0	40.0805	50.04	44.8545	0.000635301
Alg9	102.868	85.6909	119.831	259.389	291.612	316.52	0.000637018
Plau	80.7115	71.7661	140.492	424.249	442.595	525.559	0.000640225
Mk1	644.109	811.921	788.202	1289.38	1407.16	1369.33	0.000643456
Reg3b	20499.1	16897.2	15766.1	139846	102830	123131	0.000644396
Hacd4	0	0	0	58.2302	75.06	83.7848	0.000645469
Sestd1	512.755	592.338	525.812	789.511	834.287	829.385	0.000647331
Lrrc16a	196.24	190.662	192.144	519.535	440.007	546.717	0.000647474
Emp2	1182.19	1116.12	1104.31	1609.27	1792.81	1689.24	0.000647688
Nusap1	63.3031	36.4186	44.4203	383.412	337.338	457.008	0.000648169
Chpf	432.044	589.125	603.289	1135.87	1285.51	1231.38	0.000649099
Cxcl9	250.047	175.666	217.969	5.29366	8.62758	6.77049	0.000649837
Reg3g	688.421	803.352	551.638	1566.92	1811.79	1637.61	0.000649992
Lias	1737.67	1593.85	1870.82	887.822	881.739	741.368	0.000650955
Ankrd10	1174.27	1198.6	1276.82	846.229	744.56	814.151	0.000650989
Letm1	808.697	831.201	808.862	480.21	572.871	480.705	0.000652412
LOC688452	112.363	116.754	113.633	137.635	145.806	139.641	0.000652485
Tmem220	11.078	26.7784	21.6936	69.5738	72.4717	80.3995	0.000652917
Adgrf5	1769.32	1427.82	1397.69	287.37	392.555	360.528	0.000653067
Vamp4	680.508	599.836	647.71	363.75	399.457	344.449	0.000653138
Klhl23	602.962	633.041	678.701	365.262	321.809	386.764	0.000654072
Clec11a	20.5735	13.9248	12.3964	270.733	361.496	274.205	0.000654131
Idua	332.341	438.095	359.494	682.126	681.579	703.284	0.000655599
Pgk1	16185	15651.4	15086.4	8567.41	10347.9	8554.51	0.000655861
Trib2	311.768	401.676	356.395	723.719	843.778	764.219	0.000656388
Bves	308.603	261.357	310.942	120.998	108.708	135.41	0.000656922
Hbegf	919.478	1027.22	1168.36	203.428	329.574	252.201	0.000657524
Srpk3	1251.82	1000.44	1234.47	387.949	389.104	364.76	0.00065879
Cgnl1	316.516	280.638	203.507	620.114	689.344	703.284	0.000659257
Scara3	14.2432	23.565	28.9248	156.541	118.198	134.563	0.000660825
Coq9	6702.22	7876.06	8501.84	2732.28	2483.02	2334.97	0.000662026
Smg7	2106.41	2016.95	2186.92	1167.63	1404.57	1210.22	0.000662034
Phb2	6132.49	6555.35	6078.35	4403.57	3986.81	3832.94	0.000662518
Akt2	1835.79	1843.42	1673.51	1213.76	1225.98	1139.13	0.000662585
Emp1	922.643	945.813	816.094	3890.08	3438.09	4529.46	0.000662841
Ephb3	11.078	0	13.4294	134.61	146.669	183.649	0.000663231
Cenpf	31.6516	8.56909	4.13212	523.316	376.163	507.787	0.000665007
C1galt1	164.588	155.315	154.954	284.345	339.064	314.828	0.000666282
Klhl26	91.7895	139.248	143.591	297.201	296.789	280.975	0.000666396
Elk4	1332.53	1359.27	1394.59	1656.91	1594.38	1667.23	0.00066761
Fads1	79.1289	65.3393	64.0479	940.758	747.149	1047.73	0.000668263
Trak1	2266.25	2553.59	2779.88	1006.55	1134.53	1066.35	0.000668824
Card10	246.882	269.926	232.432	94.5296	123.374	121.022	0.000669095
RGD1359108	1387.92	1314.28	1184.89	645.07	567.695	477.319	0.000669484
Smpd5	0	3.21341	2.06606	53.6928	39.6869	55.0102	0.000670031
Sdr39u1	976.45	1111.84	1118.77	592.89	626.362	564.489	0.00067043
Mrpl48	2682.47	2663.91	2402.83	1664.48	1583.16	1475.12	0.000671444
Hey2	474.773	498.078	390.485	99.067	138.904	128.639	0.000671777
Apobr	63.3031	94.2599	66.1139	182.253	208.787	192.113	0.000673323
Tgfb3	181.996	228.152	127.063	3307.78	3033.46	4186.7	0.000673999
Fbln5	31.6516	36.4186	35.123	264.683	233.807	319.059	0.00067425
Rlim	577.641	600.907	561.968	852.279	961.113	942.79	0.000674611
Cerk	894.156	869.762	843.985	1269.72	1156.96	1245.77	0.000676801
Gbf1	1049.25	1048.64	1098.11	1228.13	1256.18	1259.31	0.000676958
Tbk1	1088.81	1208.24	1102.24	711.619	741.972	768.45	0.000677421
Syt11	106.033	76.0506	66.1139	306.276	358.907	286.899	0.000678296
Ikbkap	1109.39	1025.08	1178.69	1568.43	1521.91	1571.6	0.000679861
Brox	1799.39	1905.55	1768.55	1194.85	1330.37	1194.14	0.000679981
Mir3567	20.5735	17.1382	17.5615	4.53742	0.862758	4.23155	0.000680504
Kcnj3	482.686	485.224	584.695	182.253	200.16	162.492	0.000681323
Nek2	18.9909	10.7114	0	155.029	118.198	122.715	0.00068193
Ikbip	120.276	146.746	112.6	792.536	645.343	874.239	0.000683637
Ggcx	615.623	580.556	664.238	2397.27	1942.93	2510.16	0.00068456
Actn4	2511.55	2530.02	2213.78	5951.58	5699.38	6960.91	0.000687424
Lif	427.296	508.789	418.377	154.272	182.905	154.029	0.000687992
Hcfc1r1	3633.6	3688.99	3598.04	2427.52	2670.24	2246.11	0.00068898
Wwp1	577.641	555.919	541.308	335.769	395.143	369.838	0.000690193
Mustn1	1587.33	1432.11	1268.56	574.74	515.067	534.869	0.000691995
Ctsh	2511.55	2290.09	2219.98	3452.22	3279.34	3278.61	0.000692426
Steap2	261.125	213.156	287.182	681.369	827.385	843.772	0.000692897
Map3k5	943.216	994.014	1130.13	477.942	504.714	480.705	0.000692971
Col4a1	11780.7	12469.1	11082.3	24704.7	27038.8	30195.5	0.000693728
Ergic3	436.791	599.836	563.001	1672.8	1357.12	1582.6	0.000694034
Tuba8	879.913	1125.76	1093.98	195.109	301.965	203.961	0.000694381
Arpc3	1892.76	1789.87	1591.9	3112.67	2928.2	3321.77	0.000694479
Mylpf	0	0	1.03303	12.0998	8.62758	11.002	0.000694908
Mrps7	3834.59	4161.36	3769.53	2769.34	2648.67	2747.97	0.000695902
Gpcpd1	387.732	358.83	341.933	109.654	176.003	132.025	0.000696254
Hrsp12	87.0418	121.038	131.195	403.83	366.672	324.137	0.000696257
Slc26a2	68.0508	73.9084	89.8736	173.178	191.532	208.192	0.00069963
Nars	5703.61	5622.39	5625.88	6871.92	6516.41	6829.73	0.000699708
Pla2g4a	1101.47	1016.51	880.141	385.681	292.475	340.217	0.000700222
Dock7	357.663	394.178	407.014	673.807	626.362	600.034	0.000700583
Slc12a7	2411.85	2386.49	2578.44	1759.76	1841.13	1696.01	0.000700775
Klf15	215.231	239.934	242.762	387.193	439.144	394.381	0.000701425
Mtmr2	1493.95	1576.71	1446.24	1130.57	1113.82	1150.98	0.000702004
Chrac1	1403.75	1327.14	1418.35	805.392	568.558	648.274	0.000702136
Ttl	925.808	916.892	1073.32	429.542	333.025	435.85	0.000702703
Bdh1	574.476	724.088	727.253	199.646	176.003	203.115	0.000703498
Ppif	498.512	561.275	615.686	187.547	189.807	236.967	0.000703736
Romo1	6896.87	6720.31	6926.47	3522.55	2377.76	3553.66	0.000706464
Dpysl4	0	4.28454	0	35.5431	44.0007	32.1598	0.000707044
Car8	120.276	122.109	144.624	51.4241	56.942	51.625	0.000708292
Fam110c	15.8258	27.8495	14.4624	456.767	338.201	346.987	0.000709857
Acot7	327.594	352.404	324.371	456.011	446.909	480.705	0.000709924
Col5a3	181.996	194.947	151.855	3229.89	2629.69	3740.69	0.000710672
Xrcc5	373.488	379.182	355.362	544.49	603.931	616.114	0.00071159
Zbtb20	803.949	867.62	784.07	331.232	458.987	402.844	0.000711866
Adamts19	191.492	142.461	178.714	32.5182	33.6476	32.1598	0.000713531
Rmdn1	3654.17	2857.79	2881.12	649.607	708.325	624.577	0.000714271
Akap9	4274.54	3587.23	3809.81	1700.02	1972.27	1661.31	0.00071526
Slc25a27	20.5735	25.7073	22.7267	133.854	182.042	173.494	0.000715957
Arntl	246.882	236.721	267.555	445.423	484.007	418.078	0.000716329
Snrnp27	1489.21	1410.69	1289.22	735.062	837.738	773.528	0.000717248
Ccdc34	64.8857	34.2763	74.3781	234.433	194.983	212.424	0.000718269
Pdia4	1311.96	1184.68	1062.99	3187.54	2644.35	3180.44	0.000718904
Cyp11a1	139.267	127.465	96.0718	0	0	0	0.000719011
Lgals9	159.84	173.524	259.29	791.78	815.307	995.262	0.000719164
Penk	147.18	193.876	199.375	434.08	450.36	384.225	0.000720168
Plxnb2	2207.7	2764.6	2816.04	5303.49	4749.48	5311.45	0.000720672
Crip2	12573.6	14143.3	14116.4	7231.89	5546.67	7066.7	0.000720986
Calhm2	64.8857	82.4774	82.6424	398.537	364.084	484.09	0.000721756
Cndp2	762.802	847.268	941.09	1925.38	1948.11	2289.27	0.000722244
Ociad1	2468.82	2520.38	2418.32	1743.13	1823.87	1950.75	0.000722548
Synpo2l	3078.11	3926.78	3843.9	922.609	1126.76	842.079	0.000722962
Fam110d	401.975	355.617	338.834	72.5987	141.492	110.867	0.000723499
Rpl12	15968.2	16782.6	14803.3	28486.7	25315.9	28762.7	0.000723861
RGD1562963	0	0	0	25.712	23.2945	33.0061	0.000723951
C5ar1	4.74773	0	0	86.9672	81.962	113.406	0.00072464
Arl6ip5	3100.27	3033.46	2698.27	1722.71	1537.44	1464.12	0.000724822
Rxrb	1440.15	1603.49	1755.12	734.306	641.892	582.262	0.000725071
Asb2	1805.72	2246.17	2397.66	361.481	487.458	247.123	0.000725152
Tnc	12.6606	39.632	15.4954	1874.71	2442.47	2716.66	0.000725542
Ccar1	1755.08	1559.57	1622.89	1036.8	1096.57	1095.13	0.000725652
Aig1	381.401	333.123	317.14	583.815	659.147	611.037	0.000726419
Cog7	272.203	278.495	267.555	492.31	429.654	441.774	0.000728657
Sdc4	845.096	867.62	910.099	7402.05	5551.85	7513.55	0.000729681
Rab32	128.189	143.532	135.327	623.895	520.243	695.668	0.000730392
Cmtm3	219.978	223.867	223.134	468.111	442.595	535.715	0.000730592
Ifitm3	1775.65	1779.16	1582.6	8255.84	6402.53	8352.24	0.000731127
Slc25a26	802.367	726.23	677.668	351.65	266.592	253.047	0.00073118
Kif2c	1.58258	5.35568	0	238.971	164.787	205.654	0.000732823
Galm	256.378	300.989	240.696	583.815	651.382	548.409	0.000733222
Clstn1	856.174	998.298	921.463	1473.91	1448.57	1600.37	0.000733246
LOC102549726	1327.78	1295	1249.97	2013.1	2313.92	2109.01	0.000733479
Slc37a1	555.485	615.903	675.602	144.441	243.298	157.414	0.000735396
Otulin	1929.16	2128.35	1994.78	1443.66	1380.41	1323.63	0.000736461
Coa5	5649.8	4719.42	5307.71	2661.2	2221.6	2285.04	0.000737989
Nucb2	555.485	498.078	503.086	2296.69	1860.11	2465.3	0.000739063
Dscc1	0	5.35568	2.06606	55.2053	75.06	57.5491	0.000739275
Psd4	0	0	0	93.0171	64.7069	88.8627	0.000739919
Agmo	0	0	0	3.02495	4.31379	3.38524	0.000740466
Srsf11	1304.04	1185.75	1275.79	851.523	893.818	808.227	0.000740469
mrpl9	2674.56	2786.02	2857.36	1877.74	1896.34	1616.45	0.000741768
Lcp1	107.615	81.4063	118.798	787.242	597.891	806.534	0.000742127
Zfp266	919.478	835.486	822.292	1578.27	1584.02	1389.64	0.000742243
Avpr1a	0	5.35568	0	195.109	160.473	135.41	0.000742648
Parl	1574.66	1482.45	1427.65	991.426	903.308	831.924	0.000742763
Myl6	8515.85	7609.35	7168.19	14942.5	14747.1	17064.2	0.000745355
Tmem132e	7.91289	9.64022	9.29727	55.9615	64.7069	77.0143	0.000746674
Rcn1	3476.92	2909.2	2708.6	9158.78	7820.9	9841.75	0.000749073
Mecr	671.013	627.686	553.704	215.527	195.846	275.897	0.000751149
Tep1	720.073	753.008	771.673	1117.72	1132.8	1252.54	0.000752626
Runx2	0	0	15.4954	63.5239	54.3538	62.627	0.000752797
Sec14l1	504.842	476.655	488.623	665.488	624.637	677.049	0.000753165
Dynlrb2	0	0	0	11.3436	7.76482	10.1557	0.000753353
Apbb1ip	0	0	0	11.3436	7.76482	10.1557	0.000753353
Bmp3	9.49547	12.8536	0	133.854	169.963	190.42	0.000754845
Pitpnm2	474.773	489.509	516.515	300.982	285.573	233.582	0.00075509
Ifnb1	0	0	0	3.02495	4.31379	4.23155	0.000756884
Fzd2	52.2251	34.2763	17.5615	322.157	239.847	311.442	0.000757529
Ddost	1859.53	2262.24	2340.85	4008.05	3676.21	4046.21	0.000759051
Notch2	259.543	405.96	380.155	1008.82	1032.72	1217	0.000760113
Anapc13	3375.64	3180.2	3441.02	2373.07	2090.46	2073.46	0.0007626
Sema3g	117.111	130.679	148.756	21.1746	40.5496	19.4652	0.000766097
Nudt19	476.356	487.367	494.821	307.788	247.612	311.442	0.000767121
Cited1	280.116	272.068	239.663	18.9059	86.2758	44.0082	0.000767431
Panx2	58.5554	36.4186	40.2882	204.184	273.494	245.43	0.000769231
Hspa9	14467.9	15419	14912.8	10099.5	11128.7	9730.88	0.000769257
Cdca2	7.91289	7.49795	0	232.165	160.473	201.422	0.000769531
Tor4a	61.7205	59.9836	39.2551	248.046	198.434	257.279	0.000772124
Bin1	167.753	153.172	121.898	598.939	767.855	791.301	0.00077236
Wdr70	579.223	547.35	587.794	434.836	440.869	456.162	0.000772375
Xpnpep1	1713.93	1668.83	1681.77	2109.14	2179.33	2291.81	0.000772472
Dgcr6	834.018	835.486	744.815	498.36	452.948	418.924	0.000772645
Pcyox1	1400.58	1260.73	1398.72	1928.4	1816.11	1877.96	0.000772895
Agpat3	1639.55	1684.9	1862.55	968.739	978.368	805.688	0.000773641
Atg13	2350.13	2207.61	2088.79	1412.65	1509.83	1486.97	0.000774983
Fmc1	2606.51	3155.57	2401.79	651.12	403.771	578.03	0.000776264
Armcx6	58.5554	103.9	61.9818	279.808	312.318	253.047	0.000776498
Adsl	1528.77	1574.57	1587.77	1136.62	992.172	954.639	0.000777219
Wdr13	682.091	580.556	650.809	341.063	301.103	348.68	0.000777538
Scn4b	1451.22	1387.12	1472.07	1021.68	924.877	854.774	0.000777873
Aldh1l2	22.1561	25.7073	15.4954	952.102	747.149	1086.66	0.000778802
Krit1	1821.55	1582.07	1702.43	1051.17	951.622	925.864	0.000779066
Spcs1	2601.76	2526.81	2619.76	3340.3	3116.28	3258.3	0.000779919
Disp2	33.2341	24.6361	17.5615	161.078	162.199	123.561	0.000780798
Cacna1c	1598.4	1609.92	1650.78	835.642	1063.78	840.387	0.000780947
Slc44a1	308.603	349.19	384.287	1077.64	916.249	1168.76	0.000781886
Cox20	5414	4419.51	4332.53	1610.78	1340.73	1404.88	0.000783168
Clcnkb	77.5463	71.7661	94.0057	13.6123	0	11.8484	0.00078372
Ybx1	15743.5	17219.6	17437.5	10871.7	11611	10408.8	0.000787491
Tmed9	1984.55	2045.87	2090.85	3948.31	3418.25	4015.75	0.000788198
Slc4a7	658.352	685.527	632.214	418.955	447.772	372.377	0.000788708
Ltk	9.49547	5.35568	2.06606	142.173	106.982	104.943	0.000789553
C1rl	11.078	13.9248	23.7597	66.5488	63.8441	55.8565	0.00079032
Ppp1r14a	0	12.8536	12.3964	286.614	201.023	271.666	0.000790323
Mink1	1003.35	984.374	939.024	802.367	801.502	796.379	0.000790957
Mapk6	4197	3889.29	4007.12	2354.16	2700.43	2181.79	0.000790997
Atp6v1g1	8819.71	8933.27	8492.54	7362.72	7411.09	7129.32	0.000791677
Ppib	2245.68	2131.56	2194.16	4227.36	3928.14	4707.18	0.00079308
Gbe1	2813.82	2707.83	2704.47	1275.02	1626.3	1123.05	0.00079623
Pole4	2297.9	2528.95	2174.53	1309.05	1059.47	1161.98	0.000796438
Mvp	7472.93	7675.76	7669.21	8915.27	8830.33	8556.2	0.00079741
Etv4	11.078	13.9248	9.29727	327.451	251.925	364.76	0.000798467
Csad	113.946	111.398	127.063	284.345	246.749	304.672	0.000798556
Asap1	221.561	196.018	255.158	381.9	406.359	408.768	0.000800798
Galt	574.476	634.112	576.431	799.342	848.954	810.766	0.00080375
LOC294154	4165.34	4329.53	4466.82	3260.89	3438.95	3207.52	0.000805303
Fech	1338.86	1421.4	1471.03	966.471	891.229	1000.34	0.000805791
Cep41	25.3212	10.7114	21.6936	65.7926	63.8441	59.2418	0.000807536
Tmod3	1359.43	1293.93	1244.8	956.639	889.504	957.178	0.000807775
Cdk5rap1	571.311	532.354	569.199	371.312	414.124	373.223	0.00080949
Evc2	0	12.8536	12.3964	279.051	232.082	335.139	0.000809857
Sema7a	1082.48	970.449	852.25	217.796	306.279	333.447	0.000811914
Bdkrb2	636.196	665.175	613.62	971.008	939.544	875.086	0.000812638
Rpp25	83.8766	91.0465	63.0148	542.978	396.869	470.549	0.000813181
Prps2	34.8167	47.13	12.3964	155.785	138.904	170.109	0.000813466
Cd4	0	0	0	46.8867	63.8441	68.5512	0.000814312
Antxr1	6.33031	16.067	0	223.09	163.061	230.197	0.000814944
Btg3	231.056	250.646	283.05	865.891	923.151	715.133	0.000816043
Myo5a	110.78	153.172	101.237	330.475	345.966	398.612	0.000817641
U2af1	1777.23	1633.48	1742.72	1278.04	1297.59	1329.55	0.000817656
Ugdh	534.911	479.869	378.089	1610.03	1555.55	1968.52	0.000817778
Hsd17b4	3266.44	3240.19	3186.9	2547.01	2481.29	2265.57	0.000818142
Vps45	487.434	418.814	466.929	277.539	260.553	259.817	0.000819417
Cdkl2	6.33031	13.9248	10.3303	43.8617	37.0986	46.5471	0.000822106
Higd1a	26524	25515.5	21491.2	9652.61	10866.4	9322.96	0.000822563
Oscp1	41.147	35.3475	29.9579	109.654	137.179	112.559	0.000823714
Ppa1	2517.88	2556.8	2260.27	1574.48	1397.67	1419.26	0.000826469
Cd2bp2	2164.97	2008.38	1912.14	2757.24	2934.24	2921.47	0.000827835
Zfyve21	83.8766	110.327	101.237	198.134	186.356	214.117	0.000828959
Adh7	0	0	0	134.61	95.7662	100.711	0.000829405
Rbbp9	215.231	227.081	225.201	388.706	336.476	372.377	0.000829838
Akap12	200.987	196.018	210.738	1889.08	2609.84	2607.48	0.00083324
Zfp251	172.501	171.382	245.861	424.249	414.124	426.541	0.000834698
Dnaja2	3739.63	3695.42	3265.41	2131.08	2094.78	1885.58	0.000834879
Clic1	3404.12	2916.7	2844.96	5634.72	5204.16	5967.34	0.000835377
Rpusd3	519.085	491.651	585.728	258.633	267.455	285.207	0.000835476
Gcdh	2745.77	2453.97	2336.71	1346.86	1132.8	1310.94	0.000837346
Mrp63	2566.94	2979.9	2671.42	1551.8	1628.89	1621.53	0.000840127
Plec	11017.9	12870.8	11207.3	5916.8	6477.59	6206	0.000841226
Lrrc14b	1213.84	1213.6	983.444	446.936	388.241	339.371	0.000843423
Orai1	674.178	671.602	647.71	487.773	431.379	493.399	0.000844487
Nme2	35880.2	33718.3	34511.5	28609.2	28177.7	29030.2	0.00084464
Frk	28.4864	20.3516	16.5285	200.403	144.943	190.42	0.00084493
Iscu	2568.52	2222.61	2308.82	1399.79	1238.06	1362.56	0.000846356
Il2rg	338.672	412.387	350.197	84.6985	61.2558	130.332	0.000847076
Nsmce1	1030.26	1179.32	1086.75	680.613	582.362	594.11	0.000847274
Scrn1	0	0	0	144.441	103.531	150.643	0.000847295
Akap2	9908.52	9253.54	9027.65	6335.75	6799.4	6800.11	0.000847868
F8	351.332	353.475	335.735	186.034	219.141	232.736	0.000852635
Ticam2	12.6606	9.64022	0	49.9116	44.0007	44.0082	0.000854012
Cadm4	0	27.8495	6.19818	1300.73	1138.84	1648.61	0.000854073
Fam83h	33.2341	68.5527	73.3451	273.758	216.552	259.817	0.000854681
Kdm5b	500.095	586.982	638.412	935.465	957.662	985.106	0.000855046
Abcb8	1311.96	1138.62	1315.05	661.707	542.675	662.661	0.000857501
Lysmd2	830.853	848.339	923.529	551.297	597.029	532.33	0.000858746
Pgm2	117.111	158.528	145.657	440.13	358.045	374.069	0.00085911
Smpd1	2030.45	2095.14	2159.03	3477.18	3149.93	3082.26	0.000859704
Vtn	175.666	169.239	136.36	21.1746	46.5889	27.082	0.000862272
Crlf1	0	12.8536	5.16515	387.193	289.887	424.848	0.00086311
Plbd2	909.982	1095.77	1158.03	2662.71	2233.68	2684.5	0.000863954
Edem2	180.414	309.558	305.777	642.045	642.755	656.737	0.000864188
Trim63	2271	2582.51	2525.76	1247.03	1480.49	1204.3	0.000867856
S100a4	1516.11	1168.61	1026.83	34235.6	25628.2	37251.2	0.000868396
Slc12a2	663.1	688.74	609.488	397.781	345.103	407.076	0.000869925
Kat6a	1036.59	1157.9	1075.38	777.411	754.913	764.219	0.000872093
Thsd1	417.8	375.969	357.428	195.865	220.003	216.656	0.000873857
Mlec	705.83	651.251	805.763	1312.07	1181.12	1286.39	0.00087403
Hdac1	473.191	399.534	372.924	867.404	774.757	903.014	0.000874816
Sgpl1	297.525	360.973	391.518	678.344	653.971	613.575	0.000876625
Cfl1	11981.7	12146.7	11540	23749.6	20714	24895.1	0.000877331
Dctn6	2432.42	2380.06	2132.17	1482.98	1369.2	1454.81	0.000878351
Rps16	8966.88	10458.6	9646.43	22917.8	28417.5	28529.1	0.000879639
Nfat5	827.688	797.996	842.952	682.126	637.578	652.506	0.000880252
Lmtk2	898.904	880.474	978.279	1413.41	1565.04	1400.64	0.000881032
Zfp799	106.033	76.0506	102.27	232.921	225.18	198.883	0.000883055
[truncated: 5,053 more rows]
